# Supplementary material for: Ouroboros resembling competitive endogenous loop (ORCEL) in circular RNAs revealed through transcriptome sequencing dataset analysis
Source: BMC Genomics. 2018 May 9;19(Suppl 2):171. doi: 10.1186/s12864-018-4456-9 (PMC5954272; doi:10.1186/s12864-018-4456-9)
Supplement: Supplementary file 1 — A detail list of these circRNAs, as well as their corresponding SRPBM and FPKM values within the samples. (XLSX 528 kb) [file 12864_2018_4456_MOESM1_ESM.xlsx]

## Sheet: filtered_10
Circular RNA	Genome locus	RNA-Seq Run	FPKM	SRPBM	Amount of experiments
hsa-circ-GSTM1-overlap.6	chr1:110212092-110256187	ERR197920	1.09483	2.77285	66
hsa-circ-GBAP1-antisense.2	chr1:155180338-155200800	ERR197920	1.14908	2.45291	181
hsa-circ-CFH-overlap.3	chr1:196682864-196749103	ERR197920	4.8855	1.70637	43
hsa-circ-NIPSNAP3A-overlap.1	chr9:107515186-107528816	ERR197920	7.06237	2.02632	105
hsa-circ-MYL6B-overlap.2	chr12:56549202-56553514	ERR197920	1.95235	7.78532	237
hsa-circ-ATAD3B-overlap.16	chr1:1417517-1454370	ERR197922	1.21478	1.24977	28
hsa-circ-DHRS4-overlap.1	chr14:24429110-24459568	ERR197922	3.76511	1.24977	20
hsa-circ-TCEAL4-overlap.5	chrX:102841576-102863601	ERR197922	3.17789	1.24977	36
hsa-circ-CFH-overlap.3	chr1:196682864-196749103	ERR197923	4.30236	1.08433	43
hsa-circ-HLA-DRB5-overlap.2	chr6:32487146-32521743	ERR197923	38.6662	4.0416	23
hsa-circ-MAMDC2-overlap.1	chr9:72840883-72842850	ERR197923	3.80815	3.35157	36
hsa-circ-NIPSNAP3A-overlap.1	chr9:107515186-107528816	ERR197923	4.04869	2.07009	105
hsa-circ-GBAP1-antisense.2	chr1:155180338-155200800	ERR197924	1.01651	5.18684	181
hsa-circ-TMEM14B-overlap.3	chr6:10728872-10751467	ERR197924	1.1708	34.4855	168
hsa-circ-ZNF451-overlap.4	chr6:56917483-56955692	ERR197924	1.08653	1.05139	29
hsa-circ-NIPSNAP3A-overlap.1	chr9:107515186-107528816	ERR197924	6.77889	2.8037	105
hsa-circ-TUBG1-overlap.2	chr17:40762125-40811570	ERR197924	1.35576	9.67276	71
hsa-circ-APOBEC3D-overlap.2	chr22:39414273-39421354	ERR197924	23.3855	1.05139	19
hsa-circ-LOC389906-overlap.7	chrX:3736482-3772968	ERR197924	1.1641	1.33176	78
hsa-circ-GSTM1-overlap.1	chr1:110211911-110255805	ERR197925	1.47018	1.43727	50
hsa-circ-CFH-overlap.3	chr1:196682864-196749103	ERR197925	13.6043	4.31181	43
hsa-circ-MYL6B-overlap.2	chr12:56549202-56553514	ERR197925	1.14864	4.45554	237
hsa-circ-DHRS4-overlap.1	chr14:24429110-24459568	ERR197925	1.19063	1.581	20
hsa-circ-ARID1A.9	chr1:27056141-27059283	ERR207980	4.30408	2.30344	101
hsa-circ-ZC3H6.5	chr2:113057425-113057606	ERR207980	68.7428	2.68735	73
hsa-circ-TUBB2A-overlap.3	chr6:3157640-3179946	ERR207980	79.5859	1.15172	124
hsa-circ-MYL6B-overlap.2	chr12:56549202-56553514	ERR207980	3.36303	7.29424	237
hsa-circ-DDX5-overlap.10	chr17:62498609-62500430	ERR207980	2.48528	1.53563	20
hsa-circ-DDX5-antisense.3	chr17:62496332-62496446	ERR207980	2232.96	1.15172	37
hsa-circ-KXD1-antisense.3	chr19:18679813-18679922	ERR207980	361.914	1.15172	38
hsa-circ-ZNF528-overlap.2	chr19:52909159-52934742	ERR207980	7.52689	1.53563	19
hsa-circ-TCEAL4-overlap.5	chrX:102841576-102863601	ERR207980	34.0945	1.15172	36
hsa-circ-PYCR2-overlap.4	chr1:226075098-226125504	ERR207981	17.9008	222.917	21
hsa-circ-TUBB2A-overlap.3	chr6:3157640-3179946	ERR207981	8028.39	56.8377	124
hsa-circ-HNRNPA2B1.20	chr7:26233194-26236101	ERR207981	247.272	1.20931	26
hsa-circ-MLF2-antisense.11	chr12:6857454-6857564	ERR207981	2329	1.61242	13
hsa-circ-TMBIM6-antisense.11	chr12:50156893-50157446	ERR207981	81.9464	1.61242	28
hsa-circ-MYL6B-overlap.2	chr12:56549202-56553514	ERR207981	1.56058	10.4807	237
hsa-circ-TUBG1-overlap.2	chr17:40762125-40811570	ERR207981	2.77418	2.82173	71
hsa-circ-TCEAL4-overlap.5	chrX:102841576-102863601	ERR207981	18.5616	1.20931	36
hsa-circ-PYCR2-overlap.4	chr1:226075098-226125504	ERR207985	4.64954	41.0253	21
hsa-circ-TUBB2A-overlap.3	chr6:3157640-3179946	ERR207985	4069.81	13.9011	124
hsa-circ-HNRNPA2B1.20	chr7:26233194-26236101	ERR207985	234.023	1.35621	26
hsa-circ-DDX21.13	chr10:70719561-70720005	ERR207985	5.33192	1.35621	64
hsa-circ-FADS2-antisense.11	chr11:61630446-61633646	ERR207985	1.66026	1.01716	18
hsa-circ-MYL6B-overlap.2	chr12:56549202-56553514	ERR207985	1.57113	5.76388	237
hsa-circ-PRSS8-overlap.2	chr16:31143749-31144144	ERR207985	4.73741	1.01716	16
hsa-circ-TUBG1-overlap.2	chr17:40762125-40811570	ERR207985	1.76148	1.01716	71
hsa-circ-DDX5-overlap.10	chr17:62498609-62500430	ERR207985	2.09548	1.01716	20
hsa-circ-KXD1-antisense.3	chr19:18679813-18679922	ERR207985	117.776	2.71242	38
hsa-circ-APOC1-overlap.1	chr19:45419446-45430290	ERR207985	9.64356	10.8497	123
hsa-circ-TCEAL4-overlap.5	chrX:102841576-102863601	ERR207985	15.588	2.03431	36
hsa-circ-ZC3H6.5	chr2:113057425-113057606	ERR208004	36.0906	2.94893	73
hsa-circ-TUBB2A-overlap.3	chr6:3157640-3179946	ERR208004	69.1923	3.68616	124
hsa-circ-STAT2-overlap.2	chr12:56739822-56740408	ERR208004	1.07092	2.58031	14
hsa-circ-MYL6B-overlap.2	chr12:56549202-56553514	ERR208004	4.39618	5.52924	237
hsa-circ-APOC1-overlap.1	chr19:45419446-45430290	ERR208004	4.83704	17.325	123
hsa-circ-MAN1A2.20	chr1:117944807-117948267	ERR266329	19.3213	1.40093	86
hsa-circ-ZC3H6.5	chr2:113057425-113057606	ERR266329	98.6771	2.94195	73
hsa-circ-COPG1-overlap.4	chr3:128985866-128991164	ERR266329	1.06479	3.22213	59
hsa-circ-CXCL3-overlap.1	chr4:74904006-74964401	ERR266329	27.4464	1.82121	19
hsa-circ-SEPT7-overlap.4	chr7:35925437-35987403	ERR266329	2.47948	1.54102	26
hsa-circ-HNRNPA2B1.20	chr7:26233194-26236101	ERR266329	250.161	1.26083	26
hsa-circ-CSPP1.23	chr8:68044185-68049838	ERR266329	46.9245	1.26083	60
hsa-circ-FADS2-antisense.11	chr11:61630446-61633646	ERR266329	2.45783	1.26083	18
hsa-circ-MYL6B-overlap.2	chr12:56549202-56553514	ERR266329	3.64061	6.72445	237
hsa-circ-PRSS8-overlap.2	chr16:31143749-31144144	ERR266329	7.63179	1.40093	16
hsa-circ-KXD1-antisense.3	chr19:18679813-18679922	ERR266329	487.752	2.24148	38
hsa-circ-APOC1-overlap.1	chr19:45419446-45430290	ERR266329	7.48585	7.00464	123
hsa-circ-MAN1A2.20	chr1:117944807-117948267	ERR266330	26.3128	2.42115	86
hsa-circ-CXCL3-overlap.1	chr4:74904006-74964401	ERR266330	46.1908	2.01763	19
hsa-circ-ZC3H6.5	chr2:113057425-113057606	ERR266330	77.2775	2.82468	73
hsa-circ-TUBB2A-overlap.3	chr6:3157640-3179946	ERR266330	463.947	3.2282	124
hsa-circ-HNRNPA2B1.20	chr7:26233194-26236101	ERR266330	208.338	1.21058	26
hsa-circ-MLF2-antisense.11	chr12:6857454-6857564	ERR266330	2322.37	1.21058	13
hsa-circ-MYL6B-overlap.2	chr12:56549202-56553514	ERR266330	2.02623	8.87756	237
hsa-circ-SERPINA5-overlap.1	chr14:95056377-95081421	ERR266330	13.2435	1.21058	17
hsa-circ-KXD1-antisense.3	chr19:18679813-18679922	ERR266330	128.117	2.01763	38
hsa-circ-COPG1-overlap.4	chr3:128985866-128991164	ERR266331	1.92967	2.92788	59
hsa-circ-TUBB2A-overlap.3	chr6:3157640-3179946	ERR266331	642.527	2.63509	124
hsa-circ-ZC3H6.5	chr2:113057425-113057606	ERR266331	120.03	2.48869	73
hsa-circ-MYL6B-overlap.2	chr12:56549202-56553514	ERR266331	2.26534	1.17115	237
hsa-circ-TUBG1-overlap.2	chr17:40762125-40811570	ERR266331	1.48552	1.02476	71
hsa-circ-intronic.6553	chr19:4035800-4035921	ERR266331	2102.15	1.17115	14
hsa-circ-MAN1A2.20	chr1:117944807-117948267	ERR266332	16.0332	1.33538	86
hsa-circ-ZC3H6.5	chr2:113057425-113057606	ERR266332	63.2733	3.1159	73
hsa-circ-COPG1-overlap.4	chr3:128985866-128991164	ERR266332	2.15268	2.67077	59
hsa-circ-TUBB2A-overlap.3	chr6:3157640-3179946	ERR266332	744.038	6.2318	124
hsa-circ-SEPT7-overlap.4	chr7:35925437-35987403	ERR266332	9.93617	1.33538	26
hsa-circ-HNRNPA2B1.20	chr7:26233194-26236101	ERR266332	215.547	1.78051	26
hsa-circ-MYL6B-overlap.2	chr12:56549202-56553514	ERR266332	3.53652	5.78667	237
hsa-circ-CTXN1-antisense.2	chr19:7989762-7989972	ERR266332	310.902	1.33538	11
hsa-circ-KXD1-antisense.3	chr19:18679813-18679922	ERR266332	639.337	1.33538	38
hsa-circ-PYCR2-overlap.4	chr1:226075098-226125504	ERR266333	20.5027	274.979	21
hsa-circ-TUBB2A-overlap.3	chr6:3157640-3179946	ERR266333	8163.16	68.1326	124
hsa-circ-HNRNPA2B1.20	chr7:26233194-26236101	ERR266333	275.269	1.0083	26
hsa-circ-MYL6B-overlap.2	chr12:56549202-56553514	ERR266333	1.63355	11.8116	237
hsa-circ-PRSS8-overlap.2	chr16:31143749-31144144	ERR266333	7.74411	1.44044	16
hsa-circ-TUBG1-overlap.2	chr17:40762125-40811570	ERR266333	4.60096	1.72852	71
hsa-circ-ZNF773-overlap.4	chr19:58004223-58016154	ERR266333	1.12126	1.0083	47
hsa-circ-GSTM1-overlap.1	chr1:110211911-110255805	ERR266334	1.29348	1.54956	50
hsa-circ-MAN1A2.20	chr1:117944807-117948267	ERR266334	16.986	1.93695	86
hsa-circ-ZC3H6.5	chr2:113057425-113057606	ERR266334	130.871	3.09911	73
hsa-circ-COPG1-overlap.4	chr3:128985866-128991164	ERR266334	1.55998	2.32434	59
hsa-circ-TUBB2A-overlap.3	chr6:3157640-3179946	ERR266334	756.263	5.03606	124
hsa-circ-TMBIM6-antisense.11	chr12:50156893-50157446	ERR266334	103.945	1.16217	28
hsa-circ-MYL6B-overlap.2	chr12:56549202-56553514	ERR266334	2.55145	4.26128	237
hsa-circ-KXD1-antisense.3	chr19:18679813-18679922	ERR266334	417.724	1.16217	38
hsa-circ-PYCR2-overlap.4	chr1:226075098-226125504	ERR266335	2.96538	39.778	21
hsa-circ-TUBB2A-overlap.3	chr6:3157640-3179946	ERR266335	8613.33	89.8375	124
hsa-circ-HNRNPA2B1.20	chr7:26233194-26236101	ERR266335	503.657	2.19116	26
hsa-circ-FADS2-antisense.11	chr11:61630446-61633646	ERR266335	1.14757	1.0113	18
hsa-circ-MYL6B-overlap.2	chr12:56549202-56553514	ERR266335	1.19998	12.1356	237
hsa-circ-PRSS8-overlap.2	chr16:31143749-31144144	ERR266335	14.5497	1.34841	16
hsa-circ-ZC3H6.5	chr2:113057425-113057606	ERR266336	52.3424	2.62571	73
hsa-circ-COPG1-overlap.4	chr3:128985866-128991164	ERR266336	1.30045	3.06333	59
hsa-circ-TUBB2A-overlap.3	chr6:3157640-3179946	ERR266336	607.57	5.25142	124
hsa-circ-HNRNPA2B1.20	chr7:26233194-26236101	ERR266336	190.978	1.31286	26
hsa-circ-MYL6B-overlap.2	chr12:56549202-56553514	ERR266336	3.87643	3.50095	237
hsa-circ-TUBG1-overlap.2	chr17:40762125-40811570	ERR266336	3.04894	1.31286	71
hsa-circ-KXD1-antisense.3	chr19:18679813-18679922	ERR266336	597.778	1.31286	38
hsa-circ-TCEAL4-overlap.5	chrX:102841576-102863601	ERR266336	50.3325	2.62571	36
hsa-circ-TUBB2A-overlap.3	chr6:3157640-3179946	ERR266337	208.516	2.23954	124
hsa-circ-MYL6B-overlap.2	chr12:56549202-56553514	ERR266337	2.37249	11.3576	237
hsa-circ-TUBG1-overlap.2	chr17:40762125-40811570	ERR266337	1.04642	1.59967	71
hsa-circ-ZNF761-overlap.6	chr19:53928323-54007350	ERR266337	3.73233	2.07957	33
hsa-circ-ARID1A.9	chr1:27056141-27059283	ERR266338	6.32913	1.34978	101
hsa-circ-TUBB2A-overlap.3	chr6:3157640-3179946	ERR266338	1011.19	6.88388	124
hsa-circ-HNRNPA2B1.20	chr7:26233194-26236101	ERR266338	291.644	1.2148	26
hsa-circ-MYL6B-overlap.2	chr12:56549202-56553514	ERR266338	3.37954	13.4978	237
hsa-circ-PRSS8-overlap.2	chr16:31143749-31144144	ERR266338	13.9738	1.2148	16
hsa-circ-CTXN1-antisense.2	chr19:7989762-7989972	ERR266338	513.318	1.34978	11
hsa-circ-PTOV1.11	chr19:50358226-50361371	ERR266338	148.964	1.07982	30
hsa-circ-ZC3H6.5	chr2:113057425-113057606	ERR266339	35.8834	1.12687	73
hsa-circ-HNRNPA2B1.20	chr7:26233194-26236101	ERR266339	462.863	1.12687	26
hsa-circ-CTSL-overlap.1	chr9:90343499-90388160	ERR266339	1.56351	1.87811	60
hsa-circ-FADS2-antisense.11	chr11:61630446-61633646	ERR266339	1.59209	1.12687	18
hsa-circ-MYL6B-overlap.2	chr12:56549202-56553514	ERR266339	1.79794	3.3806	237
hsa-circ-KXD1-antisense.3	chr19:18679813-18679922	ERR266339	459.674	1.87811	38
hsa-circ-ZNF761-overlap.6	chr19:53928323-54007350	ERR266339	2.93712	1.50249	33
hsa-circ-GSTM1-overlap.1	chr1:110211911-110255805	ERR266340	1.36896	2.02948	50
hsa-circ-MAN1A2.20	chr1:117944807-117948267	ERR266340	27.7081	1.24891	86
hsa-circ-ZC3H6.5	chr2:113057425-113057606	ERR266340	175.961	6.86901	73
hsa-circ-TUBB2A-overlap.3	chr6:3157640-3179946	ERR266340	63.7184	12.8013	124
hsa-circ-DNAJC1.1	chr10:22193450-22209892	ERR266340	4.04969	1.24891	52
hsa-circ-MYL6B-overlap.2	chr12:56549202-56553514	ERR266340	3.15937	11.2402	237
hsa-circ-DHRS4-overlap.1	chr14:24429110-24459568	ERR266340	1.79706	1.0928	20
hsa-circ-PRSS8-overlap.2	chr16:31143749-31144144	ERR266340	2.98304	1.0928	16
hsa-circ-TUBG1-overlap.2	chr17:40762125-40811570	ERR266340	4.2528	4.37119	71
hsa-circ-KXD1-antisense.3	chr19:18679813-18679922	ERR266340	123.237	1.40503	38
hsa-circ-APOC1-overlap.1	chr19:45419446-45430290	ERR266340	10.7069	9.21072	123
hsa-circ-PTOV1.11	chr19:50358226-50361371	ERR266340	127.812	1.24891	30
hsa-circ-TCEAL4-overlap.5	chrX:102841576-102863601	ERR266340	30.1907	2.96616	36
hsa-circ-ZC3H6.5	chr2:113057425-113057606	ERR266341	36.1156	1.50617	73
hsa-circ-HNRNPA2B1.20	chr7:26233194-26236101	ERR266341	463.618	1.0954	26
hsa-circ-FADS2-antisense.11	chr11:61630446-61633646	ERR266341	1.56401	1.23232	18
hsa-circ-MYL6B-overlap.2	chr12:56549202-56553514	ERR266341	1.98029	6.16161	237
hsa-circ-PRSS8-overlap.2	chr16:31143749-31144144	ERR266341	4.06543	1.50617	16
hsa-circ-DDX5-overlap.10	chr17:62498609-62500430	ERR266341	1.64399	1.0954	20
hsa-circ-KXD1-antisense.3	chr19:18679813-18679922	ERR266341	228.179	2.05387	38
hsa-circ-ZNF761-overlap.6	chr19:53928323-54007350	ERR266341	3.00789	1.23232	33
hsa-circ-PYCR2-overlap.4	chr1:226075098-226125504	ERR266342	4.76738	49.2976	21
hsa-circ-TUBB2A-overlap.3	chr6:3157640-3179946	ERR266342	3963.04	17.9494	124
hsa-circ-MYL6B-overlap.2	chr12:56549202-56553514	ERR266342	1.43237	7.20503	237
hsa-circ-PRSS8-overlap.2	chr16:31143749-31144144	ERR266342	10.9946	1.39045	16
hsa-circ-KXD1-antisense.3	chr19:18679813-18679922	ERR266342	133.937	3.79212	38
hsa-circ-AMY2B-overlap.6	chr1:104116329-104161730	ERR266343	68.5441	12.5488	61
hsa-circ-ZC3H6.5	chr2:113057425-113057606	ERR266343	163.665	5.93218	73
hsa-circ-SEPT7-overlap.4	chr7:35925437-35987403	ERR266343	7.01271	1.36896	26
hsa-circ-ZNF282-overlap.7	chr7:148903787-148947639	ERR266343	3.28975	1.1408	107
hsa-circ-KIAA2026.2	chr9:5968018-5988545	ERR266343	11.1434	2.09908	58
hsa-circ-CTSL-overlap.1	chr9:90343499-90388160	ERR266343	5.33507	1.18644	60
hsa-circ-NMT1.7	chr17:43159011-43164020	ERR266343	20.2185	1.00391	50
hsa-circ-ARID1A.9	chr1:27056141-27059283	ERR266344	10.5841	1.41759	101
hsa-circ-ZC3H6.5	chr2:113057425-113057606	ERR266344	74.5943	2.55165	73
hsa-circ-TUBB2A-overlap.3	chr6:3157640-3179946	ERR266344	19.1059	3.11869	124
hsa-circ-MLLT4.59	chr6:168265230-168291709	ERR266344	11.4163	1.13407	22
hsa-circ-MLLT4.65	chr6:168265230-168291709	ERR266344	1.85088	1.13407	22
hsa-circ-HNRNPA2B1.20	chr7:26233194-26236101	ERR266344	257.867	1.13407	26
hsa-circ-CSPP1.23	chr8:68044185-68049838	ERR266344	48.7795	1.84286	60
hsa-circ-MYL6B-overlap.2	chr12:56549202-56553514	ERR266344	3.63973	8.36376	237
hsa-circ-APOC1-overlap.1	chr19:45419446-45430290	ERR266344	1.80819	6.23738	123
hsa-circ-MAN1A2.20	chr1:117944807-117948267	ERR266345	11.8301	1.64699	86
hsa-circ-TUBB2A-overlap.3	chr6:3157640-3179946	ERR266345	435.12	1.23524	124
hsa-circ-MLLT4.59	chr6:168265230-168291709	ERR266345	12.3292	1.23524	22
hsa-circ-MLLT4.65	chr6:168265230-168291709	ERR266345	3.39168	1.23524	22
hsa-circ-CSPP1.23	chr8:68044185-68049838	ERR266345	46.1602	2.05874	60
hsa-circ-MYL6B-overlap.2	chr12:56549202-56553514	ERR266345	3.19678	8.64671	237
hsa-circ-SERPINA5-overlap.1	chr14:95056377-95081421	ERR266345	17.2464	1.23524	17
hsa-circ-KXD1-antisense.3	chr19:18679813-18679922	ERR266345	428.131	1.23524	38
hsa-circ-ZNF773-overlap.4	chr19:58004223-58016154	ERR266345	1.45385	1.23524	47
hsa-circ-ATRX.53	chrX:76907603-76912143	ERR266345	13.6205	1.23524	43
hsa-circ-MAN1A2.20	chr1:117944807-117948267	ERR266346	9.85826	1.37424	86
hsa-circ-ZC3H6.5	chr2:113057425-113057606	ERR266346	44.1558	1.51166	73
hsa-circ-TUBB2A-overlap.3	chr6:3157640-3179946	ERR266346	54.8582	2.47363	124
hsa-circ-HNRNPA2B1.20	chr7:26233194-26236101	ERR266346	227.305	1.23681	26
hsa-circ-MYL6B-overlap.2	chr12:56549202-56553514	ERR266346	4.02907	5.90922	237
hsa-circ-PRSS8-overlap.2	chr16:31143749-31144144	ERR266346	3.12012	1.09939	16
hsa-circ-APOC1-overlap.1	chr19:45419446-45430290	ERR266346	6.4428	20.0639	123
hsa-circ-MAN1A2.20	chr1:117944807-117948267	ERR266347	21.9893	1.49156	86
hsa-circ-ZC3H6.5	chr2:113057425-113057606	ERR266347	105.349	3.39459	73
hsa-circ-KIAA2026.2	chr9:5968018-5988545	ERR266347	4.49049	1.3887	58
hsa-circ-ZFP36L1-antisense.50	chr14:69256307-69256442	ERR266347	8327.95	1.18296	12
hsa-circ-PRSS8-overlap.2	chr16:31143749-31144144	ERR266347	6.03368	2.05733	16
hsa-circ-GSTM1-overlap.1	chr1:110211911-110255805	ERR266348	1.37295	1.19047	50
hsa-circ-MAN1A2.20	chr1:117944807-117948267	ERR266348	12.7963	2.77776	86
hsa-circ-ZC3H6.5	chr2:113057425-113057606	ERR266348	97.2663	4.76187	73
hsa-circ-COPG1-overlap.4	chr3:128985866-128991164	ERR266348	1.89672	5.15869	59
hsa-circ-TUBB2A-overlap.3	chr6:3157640-3179946	ERR266348	743.263	4.36505	124
hsa-circ-MYL6B-overlap.2	chr12:56549202-56553514	ERR266348	2.37128	5.55551	237
hsa-circ-DHRS4-overlap.1	chr14:24429110-24459568	ERR266348	2.50923	1.58729	20
hsa-circ-TUBG1-overlap.2	chr17:40762125-40811570	ERR266348	2.03885	1.58729	71
hsa-circ-PYCR2-overlap.4	chr1:226075098-226125504	ERR266349	13.6173	233.806	21
hsa-circ-TUBB2A-overlap.3	chr6:3157640-3179946	ERR266349	16613.2	182.097	124
hsa-circ-HNRNPA2B1.20	chr7:26233194-26236101	ERR266349	373.713	1.21668	26
hsa-circ-MYL6B-overlap.2	chr12:56549202-56553514	ERR266349	1.68282	16.8308	237
hsa-circ-PRSS8-overlap.2	chr16:31143749-31144144	ERR266349	14.7099	1.21668	16
hsa-circ-PTOV1.11	chr19:50358226-50361371	ERR266349	69.6143	1.0139	30
hsa-circ-TUBB2A-overlap.3	chr6:3157640-3179946	ERR266350	651.673	3.17108	124
hsa-circ-CTSL-overlap.1	chr9:90343499-90388160	ERR266350	1.62144	1.98192	60
hsa-circ-ZC3H6.5	chr2:113057425-113057606	ERR266350	75.3608	1.98192	73
hsa-circ-MAN1A2.20	chr1:117944807-117948267	ERR266351	15.9856	1.24349	86
hsa-circ-ZC3H6.5	chr2:113057425-113057606	ERR266351	11.5417	1.49218	73
hsa-circ-TUBB2A-overlap.3	chr6:3157640-3179946	ERR266351	949.362	11.9375	124
hsa-circ-MYL6B-overlap.2	chr12:56549202-56553514	ERR266351	3.07376	17.1601	237
hsa-circ-PRSS8-overlap.2	chr16:31143749-31144144	ERR266351	18.3843	1.49218	16
hsa-circ-intronic.6553	chr19:4035800-4035921	ERR266351	1626.03	1.24349	14
hsa-circ-KXD1-antisense.3	chr19:18679813-18679922	ERR266351	57.8401	1.24349	38
hsa-circ-TCEAL4-overlap.5	chrX:102841576-102863601	ERR266351	23.3266	1.24349	36
hsa-circ-HCLS1.9	chr3:121355992-121356103	SRR031824	254.242	3.18412	11
hsa-circ-HLA-A-antisense.2	chr6:29913400-29913511	SRR031824	2362.37	3.18412	28
hsa-circ-HLA-C-overlap.6	chr6:31237269-31322303	SRR031824	97.5603	9.55237	24
hsa-circ-intronic.3333	chr14:106236629-106236862	SRR031824	97.0332	95.5237	16
hsa-circ-MIR7641-2-antisense.6	chr14:107083639-107095433	SRR031824	4.60688	9.55237	12
hsa-circ-SEC62.4	chr3:169700494-169706147	SRR031825	19.1589	3.00407	13
hsa-circ-RNF168.2	chr3:196214269-196215554	SRR031825	21.37	3.00407	52
hsa-circ-HNRNPH1.25	chr5:179044051-179044111	SRR031825	17391.6	9.0122	38
hsa-circ-HLA-C-overlap.6	chr6:31237269-31322303	SRR031825	1.07628	3.00407	24
hsa-circ-MIR6891-antisense.2	chr6:31239406-31324495	SRR031825	1.60926	12.0163	75
hsa-circ-MTDH.21	chr8:98725889-98731417	SRR031825	174.318	3.00407	32
hsa-circ-intronic.3333	chr14:106236629-106236862	SRR031825	85.8664	99.1342	16
hsa-circ-HNRNPH1.25	chr5:179044051-179044111	SRR031826	9058.88	5.6784	38
hsa-circ-HLA-A-antisense.2	chr6:29913400-29913511	SRR031826	1384.14	2.8392	28
hsa-circ-ZNF212-overlap.1	chr7:148947771-148963821	SRR031826	1.14545	2.8392	40
hsa-circ-HLA-C-overlap.6	chr6:31237269-31322303	SRR031826	3.23448	8.5176	24
hsa-circ-CASP1-overlap.3	chr11:104901056-104936972	SRR031826	1.9317	2.8392	123
hsa-circ-ARID1A.9	chr1:27056141-27059283	SRR031827	2.62228	2.74902	101
hsa-circ-MBNL1.48	chr3:152132729-152150709	SRR031827	99.9125	2.74902	75
hsa-circ-NRM-antisense.5	chr6:30655927-30655996	SRR031827	1452.88	16.4941	14
hsa-circ-MLLT4.59	chr6:168265230-168291709	SRR031827	2.8903	2.74902	22
hsa-circ-MIR6891-antisense.1	chr6:31238919-31324013	SRR031827	1.40147	2.74902	51
hsa-circ-MIR6891-antisense.2	chr6:31239406-31324495	SRR031827	1.84924	43.9844	75
hsa-circ-MYL6B-overlap.2	chr12:56549202-56553514	SRR031827	1.23957	2.74902	237
hsa-circ-MARC2-overlap.3	chr1:220928288-220960561	SRR031828	1.25666	2.74406	77
hsa-circ-HNRNPH1.25	chr5:179044051-179044111	SRR031828	6326.91	2.74406	38
hsa-circ-HLA-A-antisense.2	chr6:29913400-29913511	SRR031828	1661	2.74406	28
hsa-circ-ZC3H6.5	chr2:113057425-113057606	SRR031828	37.3646	2.74406	73
hsa-circ-HLA-C-overlap.6	chr6:31237269-31322303	SRR031828	4.16496	5.48813	24
hsa-circ-MYL6B-overlap.2	chr12:56549202-56553514	SRR031828	1.85361	2.74406	237
hsa-circ-ITGAX-overlap.2	chr16:31382654-31424289	SRR031828	5.79572	2.74406	59
hsa-circ-intronic.3333	chr14:106236629-106236862	SRR031828	1.30242	2.74406	16
hsa-circ-ZNF586-overlap.2	chr19:58290118-58301768	SRR031828	4.44601	2.74406	64
hsa-circ-C2orf74-overlap.1	chr2:61389976-61391675	SRR031829	34.6832	2.73969	14
hsa-circ-EIF5B.10	chr2:99976698-99988193	SRR031829	52.0152	2.73969	14
hsa-circ-SCLT1.2	chr4:129857809-129880932	SRR031829	1.75237	2.73969	32
hsa-circ-intronic.3333	chr14:106236629-106236862	SRR031829	4.02043	2.73969	16
hsa-circ-MRPL28-overlap.2	chr16:418327-418560	SRR031829	14.3397	2.73969	25
hsa-circ-APOBEC3C-overlap.1	chr22:39411599-39417541	SRR031829	28.53	24.6572	116
hsa-circ-APOBEC3F-overlap.4	chr22:39440087-39475090	SRR031829	1.08937	2.73969	25
hsa-circ-HNRNPH1.25	chr5:179044051-179044111	SRR031830	6981.57	6.52889	38
hsa-circ-HLA-C-overlap.6	chr6:31237269-31322303	SRR031830	3.26361	3.26445	24
hsa-circ-OAS3.13	chr12:113384547-113399051	SRR031830	1.49605	3.26445	23
hsa-circ-BAZ1A.56	chr14:35269429-35272194	SRR031830	35.3054	3.26445	42
hsa-circ-RNF168.2	chr3:196214269-196215554	SRR031831	27.6927	2.44058	52
hsa-circ-ZNF827.16	chr4:146823317-146824367	SRR031831	1.20785	2.44058	28
hsa-circ-HLA-C-overlap.6	chr6:31237269-31322303	SRR031831	206.519	2.44058	24
hsa-circ-MIR6891-antisense.2	chr6:31239406-31324495	SRR031831	1.52467	12.2029	75
hsa-circ-NRM-antisense.5	chr6:30655927-30655996	SRR031832	185.367	2.36753	14
hsa-circ-HLA-A-antisense.2	chr6:29913400-29913511	SRR031832	63.8873	2.36753	28
hsa-circ-HLA-C-overlap.6	chr6:31237269-31322303	SRR031832	478.761	4.73505	24
hsa-circ-CASP1-overlap.3	chr11:104901056-104936972	SRR031832	2.62977	2.36753	123
hsa-circ-APOC1-overlap.1	chr19:45419446-45430290	SRR031832	9.20407	4.73505	123
hsa-circ-HNRNPH1.25	chr5:179044051-179044111	SRR031833	6535.94	4.48101	38
hsa-circ-HLA-C-overlap.6	chr6:31237269-31322303	SRR031833	6.92926	2.24051	24
hsa-circ-HLA-B-overlap.11	chr6:31322255-31349855	SRR031833	114.776	4.48101	124
hsa-circ-KMT2C.104	chr7:151900018-151904513	SRR031833	1.6767	2.24051	15
hsa-circ-SNX22-antisense.7	chr15:64448254-64448341	SRR031833	1031.03	2.24051	21
hsa-circ-PTOV1.11	chr19:50358226-50361371	SRR031833	10.6417	2.24051	30
hsa-circ-MIR7641-2-antisense.6	chr14:107083639-107095433	SRR031833	8.72743	4.48101	12
hsa-circ-ATXN1.1	chr6:16326624-16328701	SRR031834	11.0735	2.25562	60
hsa-circ-HLA-C-overlap.6	chr6:31237269-31322303	SRR031834	744.088	4.51124	24
hsa-circ-MYL6B-overlap.2	chr12:56549202-56553514	SRR031834	1.83136	2.25562	237
hsa-circ-APOC1-overlap.1	chr19:45419446-45430290	SRR031834	9.0819	2.25562	123
hsa-circ-RNF168.2	chr3:196214269-196215554	SRR031835	31.9549	2.19407	52
hsa-circ-OAS3.13	chr12:113384547-113399051	SRR031835	6.43225	2.19407	23
hsa-circ-SPECC1.21	chr17:20107645-20109225	SRR031835	2.1795	2.19407	114
hsa-circ-MIR7641-2-antisense.6	chr14:107083639-107095433	SRR031835	27.5376	10.9703	12
hsa-circ-LPGAT1.1	chr1:211956570-211966532	SRR031836	7.46878	2.34097	21
hsa-circ-NRM-antisense.5	chr6:30655927-30655996	SRR031836	1021.15	2.34097	14
hsa-circ-HLA-C-overlap.6	chr6:31237269-31322303	SRR031836	6.91854	14.0458	24
hsa-circ-PTAR1-antisense.1	chr9:72328080-72328191	SRR031836	49.9219	2.34097	13
hsa-circ-RSF1.19	chr11:77386080-77389198	SRR031836	22.54	2.34097	20
hsa-circ-RSF1.31	chr11:77404551-77413540	SRR031836	8.44671	2.34097	15
hsa-circ-APOBEC3C-overlap.1	chr22:39411599-39417541	SRR031836	17.117	9.36388	116
hsa-circ-RNF168.2	chr3:196214269-196215554	SRR031879	13.9316	2.62062	52
hsa-circ-HNRNPH1.25	chr5:179044051-179044111	SRR031879	965.317	2.62062	38
hsa-circ-WDR60.4	chr7:158662545-158669382	SRR031879	8.08827	5.24123	31
hsa-circ-APOC1-overlap.1	chr19:45419446-45430290	SRR031879	3.77028	2.62062	123
hsa-circ-RRP1B.14	chr21:45106684-45108121	SRR031879	8.33465	2.62062	17
hsa-circ-NRM-antisense.5	chr6:30655927-30655996	SRR031880	342.062	13.59	14
hsa-circ-MYL6B-overlap.2	chr12:56549202-56553514	SRR031880	1.35934	2.71801	237
hsa-circ-OAS3.13	chr12:113384547-113399051	SRR031880	5.99045	2.71801	23
hsa-circ-CARHSP1.13	chr16:8952206-8953192	SRR031880	107.089	2.71801	65
hsa-circ-NRM-antisense.5	chr6:30655927-30655996	SRR031881	2114.04	3.12137	14
hsa-circ-MIR6891-antisense.1	chr6:31238919-31324013	SRR031881	1.49629	12.4855	51
hsa-circ-intronic.3333	chr14:106236629-106236862	SRR031881	23.9069	34.335	16
hsa-circ-APOBEC3F-overlap.4	chr22:39440087-39475090	SRR031881	2.3852	3.12137	25
hsa-circ-SFPQ-overlap.5	chr1:35643589-35653691	SRR031882	1.69906	2.59491	13
hsa-circ-MYD88-antisense.28	chr3:38183412-38183516	SRR031882	31.0456	2.59491	33
hsa-circ-HLA-C-overlap.6	chr6:31237269-31322303	SRR031882	101.333	7.78474	24
hsa-circ-APOBEC3F-overlap.4	chr22:39440087-39475090	SRR031882	1.9786	2.59491	25
hsa-circ-ANKRD17.80	chr4:73956383-73958017	SRR031883	4.24282	2.59413	81
hsa-circ-HLA-A-antisense.2	chr6:29913400-29913511	SRR031883	1429	2.59413	28
hsa-circ-intronic.3333	chr14:106236629-106236862	SRR031883	76.7704	88.2003	16
hsa-circ-HNRNPH1.25	chr5:179044051-179044111	SRR031884	3090.57	5.37537	38
hsa-circ-HLA-A-antisense.2	chr6:29913400-29913511	SRR031884	1260.82	2.68768	28
hsa-circ-HLA-C-overlap.6	chr6:31237269-31322303	SRR031884	28.4331	8.06305	24
hsa-circ-CASP1-overlap.3	chr11:104901056-104936972	SRR031884	1.42259	5.37537	123
hsa-circ-CASP1-overlap.4	chr11:104903790-104912446	SRR031884	8.0771	2.68768	75
hsa-circ-CHST11-antisense.2	chr12:105151416-105151566	SRR031884	37.0671	2.68768	12
hsa-circ-LSM14A.17	chr19:34712411-34712643	SRR031884	204.969	2.68768	14
hsa-circ-ZNF586-overlap.2	chr19:58290118-58301768	SRR031884	3.93102	2.68768	64
hsa-circ-MIER1.19	chr1:67411832-67425426	SRR031885	14.2857	2.69432	20
hsa-circ-HNRNPH1.25	chr5:179044051-179044111	SRR031885	5352.05	5.38865	38
hsa-circ-MIR6891-antisense.2	chr6:31239406-31324495	SRR031885	1.78888	2.69432	75
hsa-circ-OAS3.13	chr12:113384547-113399051	SRR031885	3.36234	2.69432	23
hsa-circ-HLA-C-overlap.6	chr6:31237269-31322303	SRR031886	134.544	2.95115	24
hsa-circ-HLA-B-overlap.11	chr6:31322255-31349855	SRR031886	640.651	5.90229	124
hsa-circ-MIR6891-antisense.2	chr6:31239406-31324495	SRR031886	1.78501	2.95115	75
hsa-circ-APOBEC3F-overlap.4	chr22:39440087-39475090	SRR031886	1.45023	2.95115	25
hsa-circ-NRM-antisense.5	chr6:30655927-30655996	SRR031887	3042.01	6.47106	14
hsa-circ-PPFIA1.53	chr11:70200406-70202360	SRR031887	1.17498	3.23553	79
hsa-circ-MIR7641-2-antisense.6	chr14:107083639-107095433	SRR031887	2.91412	3.23553	12
hsa-circ-HLA-C-overlap.6	chr6:31237269-31322303	SRR031888	530.116	6.03735	24
hsa-circ-MYL6B-overlap.2	chr12:56549202-56553514	SRR031888	2.09882	3.01868	237
hsa-circ-intronic.3333	chr14:106236629-106236862	SRR031888	4.17065	3.01868	16
hsa-circ-APOBEC3F-overlap.4	chr22:39440087-39475090	SRR031888	1.36519	3.01868	25
hsa-circ-HLA-C-overlap.6	chr6:31237269-31322303	SRR031889	416.829	2.96433	24
hsa-circ-HLA-B-overlap.11	chr6:31322255-31349855	SRR031889	126.758	5.92866	124
hsa-circ-MIR6891-antisense.2	chr6:31239406-31324495	SRR031889	2.98906	8.89299	75
hsa-circ-SNX22-antisense.7	chr15:64448254-64448341	SRR031889	1278.58	2.96433	21
hsa-circ-ZNF700-overlap.2	chr19:12058328-12087979	SRR031889	1.18287	2.96433	19
hsa-circ-PTOV1.11	chr19:50358226-50361371	SRR031889	18.8849	2.96433	30
hsa-circ-MIR7641-2-antisense.6	chr14:107083639-107095433	SRR031889	6.66233	2.96433	12
hsa-circ-HNRNPH1.25	chr5:179044051-179044111	SRR031890	8706.26	9.97383	38
hsa-circ-MIR6891-antisense.2	chr6:31239406-31324495	SRR031890	1.69219	2.49346	75
hsa-circ-PPP1R12A.45	chr12:80187642-80215970	SRR031890	13.0115	2.49346	16
hsa-circ-MRPL28-overlap.2	chr16:418327-418560	SRR031890	29.835	2.49346	25
hsa-circ-intronic.3333	chr14:106236629-106236862	SRR031890	355.716	114.699	16
hsa-circ-DDX5-antisense.3	chr17:62496332-62496446	SRR031890	6928.37	4.98692	37
hsa-circ-ZNF700-overlap.2	chr19:12058328-12087979	SRR031890	3.93283	2.49346	19
hsa-circ-NOP14.13	chr4:2951660-2952972	SRR031891	14.939	2.46047	35
hsa-circ-BIRC3-overlap.3	chr11:102198782-102221674	SRR031891	1.21693	4.92095	99
hsa-circ-MYL6B-overlap.2	chr12:56549202-56553514	SRR031891	1.47113	2.46047	237
hsa-circ-PTOV1.11	chr19:50358226-50361371	SRR031891	17.2394	2.46047	30
hsa-circ-APOBEC3C-overlap.1	chr22:39411599-39417541	SRR031891	42.6016	4.92095	116
hsa-circ-MIR7641-2-antisense.6	chr14:107083639-107095433	SRR031891	1.076	2.46047	12
hsa-circ-RNF168.2	chr3:196214269-196215554	SRR031892	26.9422	2.9249	52
hsa-circ-HNRNPH1.25	chr5:179044051-179044111	SRR031892	14875	8.7747	38
hsa-circ-HLA-C-overlap.6	chr6:31237269-31322303	SRR031892	1.86887	8.7747	24
hsa-circ-HNRNPH1.25	chr5:179044051-179044111	SRR031900	12252.5	11.7492	38
hsa-circ-NRM-antisense.5	chr6:30655927-30655996	SRR031900	3261.92	5.87459	14
hsa-circ-APOBEC3F-overlap.4	chr22:39440087-39475090	SRR031900	1.93658	2.93729	25
hsa-circ-MIR7641-2-antisense.6	chr14:107083639-107095433	SRR031900	13.7714	5.87459	12
hsa-circ-SMARCC1.8	chr3:47676679-47680270	SRR031901	64.9144	2.79635	12
hsa-circ-HLA-C-overlap.6	chr6:31237269-31322303	SRR031901	142.212	2.79635	24
hsa-circ-intronic.3333	chr14:106236629-106236862	SRR031901	31.0685	5.5927	16
hsa-circ-NEMF.15	chr14:50262508-50267414	SRR031901	25.3876	2.79635	18
hsa-circ-APOBEC3C-overlap.1	chr22:39411599-39417541	SRR031901	13.8523	5.5927	116
hsa-circ-MAN1A2.20	chr1:117944807-117948267	SRR031904	8.91258	2.89444	86
hsa-circ-FAM193A.51	chr4:2701406-2702271	SRR031904	8.00042	2.89444	42
hsa-circ-HNRNPH1.25	chr5:179044051-179044111	SRR031904	2488.55	5.78887	38
hsa-circ-HLA-C-overlap.6	chr6:31237269-31322303	SRR031904	23.4547	2.89444	24
hsa-circ-SNX22-antisense.7	chr15:64448254-64448341	SRR031904	1812.64	2.89444	21
hsa-circ-MRPL28-overlap.2	chr16:418327-418560	SRR031904	10.6706	2.89444	25
hsa-circ-DDX5-antisense.3	chr17:62496332-62496446	SRR031904	5055.66	2.89444	37
hsa-circ-RNF168.2	chr3:196214269-196215554	SRR031905	72.9501	2.76458	52
hsa-circ-HLA-B-overlap.11	chr6:31322255-31349855	SRR031905	227.498	8.29375	124
hsa-circ-HIPK2.14	chr7:139415730-139416814	SRR031905	10.2505	2.76458	100
hsa-circ-MAN1A2.20	chr1:117944807-117948267	SRR031906	12.6635	2.80895	86
hsa-circ-NCL.3	chr2:232325188-232325275	SRR031906	5431.39	2.80895	11
hsa-circ-HNRNPH1.25	chr5:179044051-179044111	SRR031906	13609.8	14.0447	38
hsa-circ-MIR6891-antisense.2	chr6:31239406-31324495	SRR031906	1.04713	2.80895	75
hsa-circ-CASP1-overlap.3	chr11:104901056-104936972	SRR031906	1.65793	8.42684	123
hsa-circ-SLC15A4.5	chr12:129299319-129299615	SRR031906	122.893	2.80895	83
hsa-circ-ZFP36L1-antisense.50	chr14:69256307-69256442	SRR031906	1456.44	2.80895	12
hsa-circ-SNX22-antisense.7	chr15:64448254-64448341	SRR031906	576.628	2.80895	21
hsa-circ-APOBEC3C-overlap.1	chr22:39411599-39417541	SRR031906	4.84517	2.80895	116
hsa-circ-ANKRD17.80	chr4:73956383-73958017	SRR031907	6.56916	3.4437	81
hsa-circ-HNRNPH1.25	chr5:179044051-179044111	SRR031907	6742.22	13.7748	38
hsa-circ-RSBN1L.1	chr7:77378740-77379381	SRR031907	2.0577	3.4437	17
hsa-circ-HLA-C-overlap.6	chr6:31237269-31322303	SRR031907	117.748	3.4437	24
hsa-circ-CAPRIN1.82	chr11:34093272-34098189	SRR031907	46.849	3.4437	67
hsa-circ-AATF.13	chr17:35310185-35311207	SRR031907	41.014	3.4437	49
hsa-circ-RNF168.2	chr3:196214269-196215554	SRR031908	13.5906	3.24836	52
hsa-circ-HLA-C-overlap.6	chr6:31237269-31322303	SRR031908	12.1665	3.24836	24
hsa-circ-MIR6891-antisense.2	chr6:31239406-31324495	SRR031908	2.3176	3.24836	75
hsa-circ-intronic.3333	chr14:106236629-106236862	SRR031908	53.8089	3.24836	16
hsa-circ-APOC1-overlap.1	chr19:45419446-45430290	SRR031908	6.7432	3.24836	123
hsa-circ-intronic.3333	chr14:106236629-106236862	SRR031911	179.413	47.5582	16
hsa-circ-CR1.4	chr1:207760730-207790147	SRR031912	1.13581	3.01231	45
hsa-circ-HNRNPH1.25	chr5:179044051-179044111	SRR031912	31764.2	21.0861	38
hsa-circ-NRM-antisense.5	chr6:30655927-30655996	SRR031912	1700.44	6.02461	14
hsa-circ-ZNF282-overlap.7	chr7:148903787-148947639	SRR031912	4.486	3.01231	107
hsa-circ-intronic.3333	chr14:106236629-106236862	SRR031912	1110.08	506.068	16
hsa-circ-APOBEC3C-overlap.1	chr22:39411599-39417541	SRR031912	47.8361	3.01231	116
hsa-circ-ARID1B.97	chr6:157405795-157406039	SRR031921	14.968	2.65572	11
hsa-circ-ZNF212-overlap.1	chr7:148947771-148963821	SRR031921	2.86739	2.65572	40
hsa-circ-HLA-C-overlap.6	chr6:31237269-31322303	SRR031921	7.59032	21.2457	24
hsa-circ-HLA-B-overlap.11	chr6:31322255-31349855	SRR031921	140.838	5.31143	124
hsa-circ-KIAA2026.2	chr9:5968018-5988545	SRR031921	1.79945	2.65572	58
hsa-circ-MYL6B-overlap.2	chr12:56549202-56553514	SRR031921	2.11207	2.65572	237
hsa-circ-intronic.3333	chr14:106236629-106236862	SRR031921	77.7741	23.9015	16
hsa-circ-APOC1-overlap.1	chr19:45419446-45430290	SRR031921	5.75479	2.65572	123
hsa-circ-intronic.6468	chr19:34882448-34882947	SRR031921	6.46323	2.65572	19
hsa-circ-PHF20.49	chr20:34501170-34502119	SRR031921	5.91115	2.65572	21
hsa-circ-GBAP1-antisense.2	chr1:155180338-155200800	SRR031922	1.03366	13.9936	181
hsa-circ-RNF168.2	chr3:196214269-196215554	SRR031922	15.9952	2.33227	52
hsa-circ-NRM-antisense.5	chr6:30655927-30655996	SRR031922	7863.11	2.33227	14
hsa-circ-HLA-B-overlap.11	chr6:31322255-31349855	SRR031922	54.6297	2.33227	124
hsa-circ-MYL6B-overlap.2	chr12:56549202-56553514	SRR031922	1.09137	2.33227	237
hsa-circ-intronic.3333	chr14:106236629-106236862	SRR031922	298.335	233.227	16
hsa-circ-SP140-overlap.4	chr2:231152606-231250019	SRR031923	5.2327	4.70398	14
hsa-circ-GBAS.24	chr7:56062586-56065142	SRR031923	107.972	2.35199	14
hsa-circ-HLA-C-overlap.6	chr6:31237269-31322303	SRR031923	74.69	9.40795	24
hsa-circ-ZNF282-overlap.7	chr7:148903787-148947639	SRR031923	1.1933	2.35199	107
hsa-circ-ZC3H6.10	chr2:113057425-113069514	SRR031923	3.64683	2.35199	17
hsa-circ-MYL6B-overlap.2	chr12:56549202-56553514	SRR031923	1.27439	2.35199	237
hsa-circ-ZNF609-overlap.6	chr15:64791491-64792365	SRR031923	1.60724	2.35199	119
hsa-circ-HLA-A-antisense.2	chr6:29913400-29913511	SRR031924	2057.52	2.74971	28
hsa-circ-ZC3H6.10	chr2:113057425-113069514	SRR031924	4.66343	2.74971	17
hsa-circ-HLA-C-overlap.6	chr6:31237269-31322303	SRR031924	4.16536	16.4983	24
hsa-circ-MIR6891-antisense.1	chr6:31238919-31324013	SRR031924	1.48284	5.49942	51
hsa-circ-MIR6891-antisense.2	chr6:31239406-31324495	SRR031924	1.67569	10.9988	75
hsa-circ-ZNF609-overlap.6	chr15:64791491-64792365	SRR031924	2.50791	2.74971	119
hsa-circ-APOBEC3C-overlap.1	chr22:39411599-39417541	SRR031924	10.5653	10.9988	116
hsa-circ-CMPK1.1	chr1:47840580-47840965	SRR031927	138.949	2.45965	12
hsa-circ-NCL.3	chr2:232325188-232325275	SRR031927	1507.94	2.45965	11
hsa-circ-HNRNPH1.25	chr5:179044051-179044111	SRR031927	2888.95	7.37896	38
hsa-circ-HLA-C-overlap.6	chr6:31237269-31322303	SRR031927	355.308	2.45965	24
hsa-circ-HLA-B-overlap.11	chr6:31322255-31349855	SRR031927	598.709	2.45965	124
hsa-circ-intronic.3333	chr14:106236629-106236862	SRR031927	7.63193	17.2176	16
hsa-circ-MAN1A2.20	chr1:117944807-117948267	SRR031930	5.93252	2.82747	86
hsa-circ-HNRNPH1.25	chr5:179044051-179044111	SRR031930	5528.36	2.82747	38
hsa-circ-ZC3H6.5	chr2:113057425-113057606	SRR031930	21.3162	2.82747	73
hsa-circ-HLA-C-overlap.6	chr6:31237269-31322303	SRR031930	322.609	2.82747	24
hsa-circ-HNRNPH1.25	chr5:179044051-179044111	SRR031931	2843.42	6.1919	38
hsa-circ-HLA-C-overlap.6	chr6:31237269-31322303	SRR031931	8.31991	4.12793	24
hsa-circ-MIR6891-antisense.2	chr6:31239406-31324495	SRR031931	2.12121	2.06397	75
hsa-circ-intronic.3333	chr14:106236629-106236862	SRR031931	51.5779	2.06397	16
hsa-circ-APOC1-overlap.1	chr19:45419446-45430290	SRR031931	4.17588	2.06397	123
hsa-circ-HCK-antisense.3	chr20:30674434-30674581	SRR031931	96.0485	2.06397	13
hsa-circ-ZNF586-overlap.2	chr19:58290118-58301768	SRR031931	1.77742	2.06397	64
hsa-circ-CR1.4	chr1:207760730-207790147	SRR031932	1.62348	2.06555	45
hsa-circ-HNRNPH1.25	chr5:179044051-179044111	SRR031932	1596.83	2.06555	38
hsa-circ-HLA-C-overlap.6	chr6:31237269-31322303	SRR031932	218.334	10.3277	24
hsa-circ-MIR6891-antisense.2	chr6:31239406-31324495	SRR031932	1.90934	2.06555	75
hsa-circ-intronic.3333	chr14:106236629-106236862	SRR031932	2.05823	4.1311	16
hsa-circ-ACSF3.1	chr16:89164998-89169167	SRR031932	5.13225	2.06555	73
hsa-circ-ZNF700-overlap.2	chr19:12058328-12087979	SRR031932	2.06282	2.06555	19
hsa-circ-MIR6891-antisense.2	chr6:31239406-31324495	SRR031934	1.45867	2.20487	75
hsa-circ-LOC100630923.4	chr7:102039994-102047945	SRR031934	1.99372	2.20487	29
hsa-circ-MYL6B-overlap.2	chr12:56549202-56553514	SRR031934	1.06971	2.20487	237
hsa-circ-EIF5.2	chr14:103803013-103806140	SRR031934	6.19105	2.20487	25
hsa-circ-intronic.3333	chr14:106236629-106236862	SRR031934	7.78067	8.81948	16
hsa-circ-ITGAL.33	chr16:30495147-30495584	SRR031934	26.8142	2.20487	31
hsa-circ-GTF2F1-overlap.1	chr19:6381132-6381412	SRR031934	1.63399	2.20487	22
hsa-circ-ZNF700-overlap.2	chr19:12058328-12087979	SRR031934	1.98277	2.20487	19
hsa-circ-APOBEC3F-overlap.4	chr22:39440087-39475090	SRR031934	1.47168	2.20487	25
hsa-circ-HLA-C-overlap.6	chr6:31237269-31322303	SRR031935	618.094	6.78387	24
hsa-circ-OAS3.13	chr12:113384547-113399051	SRR031935	4.1151	3.39193	23
hsa-circ-PI4KB.20	chr1:151288048-151288985	SRR031936	15.9635	2.8263	69
hsa-circ-HNRNPH1.25	chr5:179044051-179044111	SRR031936	14599.4	2.8263	38
hsa-circ-HLA-C-overlap.6	chr6:31237269-31322303	SRR031936	483.606	11.3052	24
hsa-circ-PTOV1.11	chr19:50358226-50361371	SRR031936	2.78854	2.8263	30
hsa-circ-HLA-B-overlap.11	chr6:31322255-31349855	SRR031937	214.875	3.83309	124
hsa-circ-MYL6B-overlap.2	chr12:56549202-56553514	SRR031937	1.36522	3.83309	237
hsa-circ-OAS3.13	chr12:113384547-113399051	SRR031937	20.5062	3.83309	23
hsa-circ-EIF5B.10	chr2:99976698-99988193	SRR031938	19.4973	3.26552	14
hsa-circ-HNRNPH1.25	chr5:179044051-179044111	SRR031938	45834.8	16.3276	38
hsa-circ-MAML2.2	chr11:95825055-95826681	SRR031938	2.1667	3.26552	66
hsa-circ-ZFP36L1-antisense.50	chr14:69256307-69256442	SRR031938	1293.31	3.26552	12
hsa-circ-intronic.3333	chr14:106236629-106236862	SRR031938	7.25422	3.26552	16
hsa-circ-MRPL28-overlap.2	chr16:418327-418560	SRR031938	10.6441	3.26552	25
hsa-circ-APOBEC3C-overlap.1	chr22:39411599-39417541	SRR031938	142.729	3.26552	116
hsa-circ-CDC42EP3-antisense.10	chr2:37871408-37871519	SRR031940	57.9047	3.65036	18
hsa-circ-HNRNPH1.25	chr5:179044051-179044111	SRR031940	2746.87	3.65036	38
hsa-circ-ZC3H13.6	chr13:46577273-46594692	SRR031940	3.98788	3.65036	20
hsa-circ-PTOV1.11	chr19:50358226-50361371	SRR031940	6.76394	3.65036	30
hsa-circ-HLA-C-overlap.6	chr6:31237269-31322303	SRR031941	5.99025	4.46176	24
hsa-circ-STK33.9	chr11:8474368-8486369	SRR031941	1.24048	4.46176	12
hsa-circ-RRP1B.14	chr21:45106684-45108121	SRR031941	2.6345	4.46176	17
hsa-circ-PRDM2.3	chr1:14099572-14109326	SRR031942	4.67424	3.90565	25
hsa-circ-NRM-antisense.5	chr6:30655927-30655996	SRR031942	4238.56	11.717	14
hsa-circ-HLA-C-overlap.6	chr6:31237269-31322303	SRR031942	2.25152	3.90565	24
hsa-circ-HLA-B-overlap.11	chr6:31322255-31349855	SRR031942	210.009	3.90565	124
hsa-circ-intronic.3333	chr14:106236629-106236862	SRR031942	17.1797	7.8113	16
hsa-circ-AKAP13.108	chr15:86227971-86253876	SRR031942	35.3123	3.90565	17
hsa-circ-SUPT5H.5	chr19:39943995-39944161	SRR031942	43.1638	3.90565	33
hsa-circ-APOBEC3C-overlap.1	chr22:39411599-39417541	SRR031942	77.409	3.90565	116
hsa-circ-CSPP1.23	chr8:68044185-68049838	SRR031943	1.97028	4.81954	60
hsa-circ-CASP1-overlap.3	chr11:104901056-104936972	SRR031943	3.04776	4.81954	123
hsa-circ-APOBEC3C-overlap.1	chr22:39411599-39417541	SRR031943	20.9858	4.81954	116
hsa-circ-APOBEC3F-overlap.4	chr22:39440087-39475090	SRR031943	2.09605	9.63908	25
hsa-circ-MIR7641-2-antisense.6	chr14:107083639-107095433	SRR031943	12.2494	4.81954	12
hsa-circ-CR1.4	chr1:207760730-207790147	SRR031944	1.87724	4.28952	45
hsa-circ-HLA-C-overlap.6	chr6:31237269-31322303	SRR031944	10.2275	21.4476	24
hsa-circ-MIR6891-antisense.2	chr6:31239406-31324495	SRR031944	1.43529	12.8685	75
hsa-circ-MYL6B-overlap.2	chr12:56549202-56553514	SRR031944	2.07366	4.28952	237
hsa-circ-intronic.3333	chr14:106236629-106236862	SRR031944	1.96836	4.28952	16
hsa-circ-CIRBP.12	chr19:1271327-1272050	SRR031944	192.439	4.28952	37
hsa-circ-PTOV1.11	chr19:50358226-50361371	SRR031944	10.1263	8.57903	30
hsa-circ-MIR7641-2-antisense.6	chr14:107083639-107095433	SRR031944	1.89183	17.1581	12
hsa-circ-OAS3.13	chr12:113384547-113399051	SRR031945	2.40757	3.52729	23
hsa-circ-intronic.3333	chr14:106236629-106236862	SRR031945	11.76	14.1091	16
hsa-circ-POLR2A-antisense.64	chr17:7416856-7417045	SRR031945	153.745	3.52729	18
hsa-circ-PUM1.89	chr1:31465236-31468067	SRR031946	5.91958	3.97558	82
hsa-circ-HLA-C-overlap.6	chr6:31237269-31322303	SRR031946	970.786	7.95117	24
hsa-circ-DNMT1.16	chr19:10274001-10288043	SRR031946	17.6062	3.97558	14
hsa-circ-PTOV1.11	chr19:50358226-50361371	SRR031946	8.77348	3.97558	30
hsa-circ-APOBEC3C-overlap.1	chr22:39411599-39417541	SRR031946	1.33643	3.97558	116
hsa-circ-MIR6891-antisense.2	chr6:31239406-31324495	SRR031947	1.38306	14.9673	75
hsa-circ-APOBEC3C-overlap.1	chr22:39411599-39417541	SRR031947	5.05338	3.74183	116
hsa-circ-USP42.19	chr7:6193386-6196686	SRR031947	4.72562	3.74183	11
hsa-circ-HNRNPH1.25	chr5:179044051-179044111	SRR031960	10669.3	6.69306	38
hsa-circ-HLA-B-overlap.11	chr6:31322255-31349855	SRR031960	364.699	3.34653	124
hsa-circ-MIR6891-antisense.2	chr6:31239406-31324495	SRR031960	1.47278	3.34653	75
hsa-circ-intronic.3333	chr14:106236629-106236862	SRR031960	10.1621	6.69306	16
hsa-circ-HNRNPH1.25	chr5:179044051-179044111	SRR031961	9967.22	11.9591	38
hsa-circ-DDX5-antisense.3	chr17:62496332-62496446	SRR031961	3880.57	3.98635	37
hsa-circ-OTUD7B.6	chr1:149931602-149936274	SRR031962	15.2417	3.40448	25
hsa-circ-HNRNPH1.25	chr5:179044051-179044111	SRR031962	10484.5	3.40448	38
hsa-circ-PTPN6-overlap.2	chr12:7064894-7065384	SRR031962	1.29257	3.40448	11
hsa-circ-MYL6B-overlap.2	chr12:56549202-56553514	SRR031962	2.40948	3.40448	237
hsa-circ-ARGLU1.1	chr13:107209395-107212005	SRR031962	119.601	3.40448	21
hsa-circ-ZNF609-overlap.6	chr15:64791491-64792365	SRR031962	12.059	3.40448	119
hsa-circ-PUM1.89	chr1:31465236-31468067	SRR031963	15.433	3.83144	82
hsa-circ-HLA-C-overlap.6	chr6:31237269-31322303	SRR031963	310.312	3.83144	24
hsa-circ-NCL.3	chr2:232325188-232325275	SRR031964	5224.22	8.76722	11
hsa-circ-MYD88-antisense.1	chr3:38183412-38183552	SRR031964	42.5172	2.92241	16
hsa-circ-HNRNPH1.25	chr5:179044051-179044111	SRR031964	10630.6	17.5344	38
hsa-circ-ZNF609-overlap.6	chr15:64791491-64792365	SRR031964	15.4299	2.92241	119
hsa-circ-MRPL28-overlap.2	chr16:418327-418560	SRR031964	31.303	2.92241	25
hsa-circ-STAG2-antisense.10	chrX:123224475-123224601	SRR031964	119.819	2.92241	14
hsa-circ-MYD88-antisense.28	chr3:38183412-38183516	SRR031968	54.8533	9.2587	33
hsa-circ-TRA2B-overlap.3	chr3:185644388-185649640	SRR031968	1.15974	9.2587	11
hsa-circ-RNF168.2	chr3:196214269-196215554	SRR031968	98.8309	9.2587	52
hsa-circ-HNRNPH1.25	chr5:179044051-179044111	SRR031968	3327.84	9.2587	38
hsa-circ-TPPP-overlap.3	chr5:693392-770232	SRR039628	1.57452	7.71123	26
hsa-circ-HNRNPH1.25	chr5:179044051-179044111	SRR039628	79.4686	2.57041	38
hsa-circ-HLA-B-overlap.11	chr6:31322255-31349855	SRR039628	14.8585	2.57041	124
hsa-circ-HSP90AB1-antisense.4	chr6:44220937-44221105	SRR039628	1830.09	2.57041	11
hsa-circ-MAP7.13	chr6:136709530-136710655	SRR039628	65.031	2.57041	18
hsa-circ-AKAP12.2	chr6:151669845-151674887	SRR039628	21.2862	2.57041	38
hsa-circ-MYL6B-overlap.2	chr12:56549202-56553514	SRR039628	2.87226	5.14082	237
hsa-circ-ZNF609-overlap.6	chr15:64791491-64792365	SRR039628	3.32974	10.2816	119
hsa-circ-APOC1-overlap.1	chr19:45419446-45430290	SRR039628	15.9875	2.57041	123
hsa-circ-TPPP-overlap.3	chr5:693392-770232	SRR039629	1.59112	7.8834	26
hsa-circ-SGTB.5	chr5:65000105-65004385	SRR039629	10.9753	2.6278	17
hsa-circ-HLA-B-overlap.11	chr6:31322255-31349855	SRR039629	9.37879	2.6278	124
hsa-circ-MAP7.13	chr6:136709530-136710655	SRR039629	88.6211	2.6278	18
hsa-circ-AKAP12.2	chr6:151669845-151674887	SRR039629	20.4334	2.6278	38
hsa-circ-CALCOCO1.4	chr12:54113522-54115967	SRR039629	32.9695	2.6278	18
hsa-circ-MYL6B-overlap.2	chr12:56549202-56553514	SRR039629	2.44804	5.2556	237
hsa-circ-RBFOX2-antisense.5	chr22:36135056-36135187	SRR039629	234.425	2.6278	17
hsa-circ-CDR1-antisense.5	chrX:139865339-139866824	SRR039629	57.3325	68.3228	113
hsa-circ-MYL6B-overlap.2	chr12:56549202-56553514	SRR060734	1.83536	1.46825	237
hsa-circ-RNU6-28P-antisense.1	chr15:43873424-43973156	SRR060734	1.60624	4.89417	21
hsa-circ-CDR1-antisense.5	chrX:139865339-139866824	SRR060734	39.6884	13.2142	113
hsa-circ-DHRS3.4	chr1:12638745-12640694	SRR067385	1.37264	2.10994	20
hsa-circ-YARS.3	chr1:33276191-33276658	SRR067385	8.63178	2.10994	27
hsa-circ-ORC1.37	chr1:52861717-52863535	SRR067385	1.42745	2.10994	17
hsa-circ-GPBP1L1.29	chr1:46124699-46126897	SRR067385	7.49455	2.10994	50
hsa-circ-ILF2.47	chr1:153637695-153641033	SRR067385	2.72817	2.10994	49
hsa-circ-ELK4-overlap.1	chr1:205585605-205593019	SRR067385	4.35338	4.21988	89
hsa-circ-GON4L.9	chr1:155823066-155823597	SRR067385	5.85235	2.10994	72
hsa-circ-RFWD2.76	chr1:176104145-176133027	SRR067385	1.1308	2.10994	15
hsa-circ-PRKD3-overlap.2	chr2:37543379-37544322	SRR067385	1.60801	2.10994	92
hsa-circ-STON1.3	chr2:48807725-48809702	SRR067385	1.26482	2.10994	11
hsa-circ-CCT4.23	chr2:62103229-62107529	SRR067385	5.49714	2.10994	24
hsa-circ-XPO1.10	chr2:61749745-61761038	SRR067385	25.5589	6.32982	113
hsa-circ-STK39.6	chr2:168994597-169023917	SRR067385	1.19251	2.10994	19
hsa-circ-FAM117B.3	chr2:203620260-203624076	SRR067385	1.75851	2.10994	39
hsa-circ-CREB1.13	chr2:208439995-208442379	SRR067385	5.5508	2.10994	29
hsa-circ-R3HDM1.154	chr2:136360069-136362586	SRR067385	3.00834	2.10994	66
hsa-circ-NDUFA10.16	chr2:240929490-240946787	SRR067385	5.51968	2.10994	91
hsa-circ-HDAC4.13	chr2:240078347-240098259	SRR067385	2.02429	2.10994	19
hsa-circ-GSK3B.24	chr3:119624601-119635021	SRR067385	1.79701	2.10994	19
hsa-circ-CTBP1.12	chr4:1219147-1222131	SRR067385	4.81984	2.10994	25
hsa-circ-WHSC1.100	chr4:1902352-1906105	SRR067385	2.1694	2.10994	75
hsa-circ-LPP.29	chr3:188326948-188327632	SRR067385	1.36271	2.10994	46
hsa-circ-ADGRA3.15	chr4:22403053-22404422	SRR067385	7.8101	2.10994	68
hsa-circ-BUB1.2	chr2:111423839-111427130	SRR067385	1.03219	2.10994	23
hsa-circ-CCNI.5	chr4:77979659-77987558	SRR067385	22.7334	2.10994	22
hsa-circ-PDS5A.65	chr4:39874605-39891984	SRR067385	1.23772	2.10994	19
hsa-circ-AFF1.14	chr4:87967317-87968746	SRR067385	1.31954	2.10994	97
hsa-circ-FAT1.13	chr4:187584452-187630999	SRR067385	1.50257	2.10994	43
hsa-circ-KCNN2.6	chr5:113740134-113740553	SRR067385	10.6722	2.10994	40
hsa-circ-LRBA.222	chr4:151509199-151520283	SRR067385	1.80913	2.10994	30
hsa-circ-LRBA.58	chr4:151792496-151814301	SRR067385	6.61718	2.10994	12
hsa-circ-ADAMTS19.10	chr5:128861976-128864370	SRR067385	4.62176	2.10994	13
hsa-circ-RIPK1-overlap.5	chr6:3076997-3078169	SRR067385	1.16037	2.10994	66
hsa-circ-NSD1.10	chr5:176618884-176631293	SRR067385	6.77381	2.10994	34
hsa-circ-EXOC2.67	chr6:629834-637861	SRR067385	4.86904	2.10994	48
hsa-circ-TNFRSF21.1	chr6:47251673-47254331	SRR067385	6.50064	4.21988	82
hsa-circ-AMD1.6	chr6:111208707-111211559	SRR067385	1.34657	4.21988	70
hsa-circ-ASCC3.13	chr6:101163337-101173579	SRR067385	1.34631	2.10994	48
hsa-circ-ENPP1.5	chr6:132181526-132182844	SRR067385	7.52245	2.10994	16
hsa-circ-SCAF8.3	chr6:155108994-155114110	SRR067385	2.98979	2.10994	51
hsa-circ-TULP4-overlap.7	chr6:158733082-158735300	SRR067385	1.09622	4.21988	74
hsa-circ-GRB10.25	chr7:50771517-50823753	SRR067385	3.21929	2.10994	38
hsa-circ-ZKSCAN1.13	chr7:99621041-99621930	SRR067385	9.49385	2.10994	115
hsa-circ-LRWD1.19	chr7:102106263-102106717	SRR067385	1.43147	2.10994	68
hsa-circ-HIPK2.14	chr7:139415730-139416814	SRR067385	1.84693	2.10994	100
hsa-circ-PVT1-overlap.8	chr8:128902834-128903244	SRR067385	3.20303	2.10994	92
hsa-circ-ABHD17B.5	chr9:74489529-74489999	SRR067385	7.74496	2.10994	40
hsa-circ-UBQLN1.17	chr9:86292641-86293514	SRR067385	9.71077	4.21988	76
hsa-circ-RAD23B.31	chr9:110062421-110068928	SRR067385	1.16976	2.10994	49
hsa-circ-KIAA1958.1	chr9:115336336-115337531	SRR067385	8.39935	2.10994	68
hsa-circ-RABGAP1.31	chr9:125751575-125752492	SRR067385	1.21586	2.10994	58
hsa-circ-GLE1.41	chr9:131295791-131296230	SRR067385	2.6022	2.10994	11
hsa-circ-REXO4.9	chr9:136277418-136278041	SRR067385	7.65297	2.10994	58
hsa-circ-CAMSAP1.32	chr9:138773478-138774924	SRR067385	7.6341	21.0994	126
hsa-circ-TSPAN14.7	chr10:82266983-82269227	SRR067385	3.01006	2.10994	27
hsa-circ-HIPK3.44	chr11:33307958-33309057	SRR067385	3.49503	2.10994	124
hsa-circ-SDHAF2.2	chr11:61205096-61205585	SRR067385	10.4038	2.10994	91
hsa-circ-CAPRIN1.74	chr11:34111725-34113603	SRR067385	4.44335	2.10994	60
hsa-circ-GANAB.27	chr11:62406454-62407203	SRR067385	8.60096	2.10994	46
hsa-circ-FAT3.1	chr11:92085261-92088570	SRR067385	3.98302	6.32982	46
hsa-circ-USP28.12	chr11:113704141-113712490	SRR067385	1.60797	2.10994	13
hsa-circ-AEBP2.6	chr12:19615443-19626289	SRR067385	2.99427	4.21988	85
hsa-circ-LRP6.12	chr12:12397195-12397589	SRR067385	3.68676	2.10994	73
hsa-circ-TM7SF3.25	chr12:27135705-27143560	SRR067385	6.95595	2.10994	22
hsa-circ-C2CD5.7	chr12:22643056-22659753	SRR067385	2.07145	2.10994	26
hsa-circ-NFYB.2	chr12:104514177-104517201	SRR067385	2.25877	2.10994	16
hsa-circ-TMED2.3	chr12:124071293-124074996	SRR067385	19.3915	2.10994	77
hsa-circ-BTBD7.24	chr14:93760203-93762503	SRR067385	4.61378	2.10994	58
hsa-circ-IGF1R.4	chr15:99250790-99251336	SRR067385	7.95122	4.21988	85
hsa-circ-USP7.28	chr16:9014215-9024254	SRR067385	2.84198	4.21988	45
hsa-circ-NFATC3.23	chr16:68155889-68157024	SRR067385	5.13961	2.10994	104
hsa-circ-MYO19.44	chr17:34881058-34884033	SRR067385	3.36767	2.10994	19
hsa-circ-TOM1L1.13	chr17:53016284-53024673	SRR067385	14.318	4.21988	53
hsa-circ-POLR2A.2	chr17:7402357-7402810	SRR067385	1.86405	2.10994	98
hsa-circ-PIAS2.6	chr18:44407921-44409830	SRR067385	2.73748	2.10994	23
hsa-circ-GMIP.22	chr19:19750893-19751380	SRR067385	1.24891	2.10994	85
hsa-circ-PTPRA.41	chr20:2928627-2945848	SRR067385	1.07842	2.10994	60
hsa-circ-APP.214	chr21:27423315-27425664	SRR067385	78.3756	2.10994	28
hsa-circ-AFF2.10	chrX:147743428-147744289	SRR067385	1.40715	2.10994	46
hsa-circ-RERE.83	chr1:8601272-8617582	SRR067386	3.48901	1.88644	89
hsa-circ-PRKD3-overlap.2	chr2:37543379-37544322	SRR067386	1.87465	2.82967	92
hsa-circ-XPO1.10	chr2:61749745-61761038	SRR067386	11.4668	2.82967	113
hsa-circ-RAD54L2-overlap.6	chr3:51575513-51624575	SRR067386	1.62064	2.82967	72
hsa-circ-GSK3B.1	chr3:119582265-119624699	SRR067386	1.31079	1.88644	74
hsa-circ-RSRC1.10	chr3:157839891-157841780	SRR067386	3.07178	1.88644	84
hsa-circ-FNDC3B.132	chr3:171965322-171969331	SRR067386	2.4138	2.82967	105
hsa-circ-FRAS1.63	chr4:79186178-79188586	SRR067386	16.4778	2.82967	18
hsa-circ-CEP72.2	chr5:619104-620376	SRR067386	4.25501	2.82967	86
hsa-circ-LHFPL2.3	chr5:77805606-77806221	SRR067386	5.49188	1.88644	48
hsa-circ-KCNN2.6	chr5:113740134-113740553	SRR067386	9.06388	2.82967	40
hsa-circ-TNFRSF21.1	chr6:47251673-47254331	SRR067386	6.3597	1.88644	82
hsa-circ-FAM120A.10	chr9:96233422-96238620	SRR067386	6.75172	1.88644	99
hsa-circ-PVT1-overlap.8	chr8:128902834-128903244	SRR067386	30.807	3.77289	92
hsa-circ-CAMSAP1.32	chr9:138773478-138774924	SRR067386	8.13775	9.43222	126
hsa-circ-GDI2.22	chr10:5836847-5842668	SRR067386	9.63463	2.82967	73
hsa-circ-SDHAF2.2	chr11:61205096-61205585	SRR067386	1.33599	2.82967	91
hsa-circ-GANAB.27	chr11:62406454-62407203	SRR067386	1.57085	2.82967	46
hsa-circ-FAT3.1	chr11:92085261-92088570	SRR067386	1.91722	1.88644	46
hsa-circ-APLP2.9	chr11:129979323-129980556	SRR067386	5.00189	2.82967	37
hsa-circ-PSEN1.17	chr14:73614502-73640415	SRR067386	1.51089	1.88644	72
hsa-circ-GPI-overlap.3	chr19:34882897-34885406	SRR073724	1.32143	1.70183	21
hsa-circ-GBAP1-antisense.2	chr1:155180338-155200800	SRR073727	1.24975	9.81094	181
hsa-circ-PHF14.45	chr7:11021998-11030474	SRR073746	15.3328	1.13685	51
hsa-circ-TUBG1-overlap.1	chr17:40764092-40812334	SRR073747	11.791	1.97167	242
hsa-circ-ARSD-overlap.1	chrX:2828699-2856298	SRR073749	2.46995	1.66387	58
hsa-circ-ATAD3B-overlap.15	chr1:1412653-1447853	SRR073750	3.2307	1.04394	62
hsa-circ-ANKRD17.121	chr4:73944358-73958017	SRR073750	9.15218	1.04394	25
hsa-circ-ATAD3B-overlap.15	chr1:1412653-1447853	SRR073751	3.74391	1.10526	62
hsa-circ-GBAP1-antisense.2	chr1:155180338-155200800	SRR073751	1.802	1.10526	181
hsa-circ-CEACAM5.2	chr19:42219568-42221652	SRR073751	170.085	5.52629	11
hsa-circ-CDKN2B-AS1-antisense.1	chr9:21974676-22006246	SRR073754	1.25962	5.46795	37
hsa-circ-CEACAM5.2	chr19:42219568-42221652	SRR073757	24.0953	2.09513	11
hsa-circ-CEACAM5.2	chr19:42219568-42221652	SRR073758	15.9511	1.53706	11
hsa-circ-PTOV1.11	chr19:50358226-50361371	SRR073758	2.96876	1.53706	30
hsa-circ-CSDE1-antisense.7	chr1:115292696-115292798	SRR094918	3218.65	4.0501	12
hsa-circ-SFMBT1.10	chr3:52988332-53003274	SRR094918	1.91226	2.02505	17
hsa-circ-PRIM2.29	chr6:57244698-57246966	SRR094918	97.7721	2.02505	23
hsa-circ-PHF14.45	chr7:11021998-11030474	SRR094918	9.7847	2.02505	51
hsa-circ-RSF1.19	chr11:77386080-77389198	SRR094918	4.2698	2.02505	20
hsa-circ-intronic.6886	chr20:17639407-17639557	SRR094918	885.819	2.02505	14
hsa-circ-ZNF586-overlap.2	chr19:58290118-58301768	SRR094918	3.2131	2.02505	64
hsa-circ-TCEAL4-overlap.5	chrX:102841576-102863601	SRR094918	61.1087	2.02505	36
hsa-circ-intronic.8873	chr2:89156742-89156855	SRR108968	937.778	1.85912	11
hsa-circ-SAMD9L-antisense.2	chr7:92759682-92759805	SRR108968	35.4927	2.78868	12
hsa-circ-PEBP1-antisense.2	chr12:118583263-118583380	SRR108968	5.89738	1.85912	38
hsa-circ-ZNF609-overlap.6	chr15:64791491-64792365	SRR108968	1.97751	1.85912	119
hsa-circ-APOBEC3D-overlap.2	chr22:39414273-39421354	SRR108968	24.8241	1.85912	19
hsa-circ-FCRL4-overlap.3	chr1:157508875-157606364	SRR108969	1.14681	8.5445	29
hsa-circ-NCL.3	chr2:232325188-232325275	SRR108969	1503.11	2.13612	11
hsa-circ-SP140-overlap.4	chr2:231152606-231250019	SRR108969	2.045	4.27225	14
hsa-circ-ANKRD28.80	chr3:15776916-15793327	SRR108969	20.7195	2.13612	36
hsa-circ-MIR8071-2-antisense.3	chr14:106091232-106109862	SRR108969	31.4574	32.0419	28
hsa-circ-intronic.3333	chr14:106236629-106236862	SRR108969	329.336	322.555	16
hsa-circ-CR1.4	chr1:207760730-207790147	SRR108970	2.48647	2.1211	45
hsa-circ-MYL6B-overlap.2	chr12:56549202-56553514	SRR108970	1.36777	8.48441	237
hsa-circ-intronic.3333	chr14:106236629-106236862	SRR108970	92.1788	260.896	16
hsa-circ-GTF2F1-overlap.1	chr19:6381132-6381412	SRR108970	1.88042	2.1211	22
hsa-circ-APOBEC3D-overlap.2	chr22:39414273-39421354	SRR108970	30.7708	2.1211	19
hsa-circ-ZNF586-overlap.2	chr19:58290118-58301768	SRR108970	7.61101	4.2422	64
hsa-circ-MIR7641-2-antisense.6	chr14:107083639-107095433	SRR108970	1.58763	2.1211	12
hsa-circ-ZNF609-overlap.6	chr15:64791491-64792365	SRR108971	3.3649	1.85331	119
hsa-circ-APOBEC3D-overlap.2	chr22:39414273-39421354	SRR108971	23.7355	2.77996	19
hsa-circ-CANX.19	chr5:179146668-179146782	SRR108972	138.16	4.24079	56
hsa-circ-HLA-DRB5-overlap.2	chr6:32487146-32521743	SRR108972	194.807	10.602	23
hsa-circ-intronic.6886	chr20:17639407-17639557	SRR108972	578.306	2.1204	14
hsa-circ-PRRC2C.54	chr1:171493959-171502100	SRR108973	25.0448	1.78659	12
hsa-circ-intronic.13838	chr9:139996524-139997191	SRR108973	5.94937	1.78659	24
hsa-circ-MAN1A2.20	chr1:117944807-117948267	SRR201779	5.44838	1.68687	86
hsa-circ-WDR60.4	chr7:158662545-158669382	SRR201779	4.02141	1.68687	31
hsa-circ-MYL6B-overlap.2	chr12:56549202-56553514	SRR201779	1.09087	3.37373	237
hsa-circ-TUBG1-overlap.1	chr17:40764092-40812334	SRR201779	13.3612	1.68687	242
hsa-circ-ZNF350-AS1-antisense.2	chr19:52477598-52505534	SRR201779	1.02855	3.37373	23
hsa-circ-CEACAM5.2	chr19:42219568-42221652	SRR202063	24.0905	2.09513	11
hsa-circ-AKR1B10-overlap.3	chr7:134217755-134254281	SRR222175	4.64248	1.92738	29
hsa-circ-CTSB-antisense.23	chr8:11702252-11702378	SRR222175	3776.64	1.92738	11
hsa-circ-VCL-antisense.1	chr10:75879401-75879601	SRR222175	195.572	7.70951	21
hsa-circ-PEBP1-antisense.2	chr12:118583263-118583380	SRR222175	1313.34	3.85476	38
hsa-circ-MT1M-overlap.14	chr16:56667251-56669757	SRR222175	177.709	13.4916	19
hsa-circ-PYCR2-overlap.4	chr1:226075098-226125504	SRR222176	2.03019	29.09	21
hsa-circ-intronic.8873	chr2:89156742-89156855	SRR222176	77593.5	2.42416	11
hsa-circ-HLA-B-overlap.11	chr6:31322255-31349855	SRR222176	272.695	521.195	124
hsa-circ-VIM-antisense.46	chr10:17271339-17271531	SRR222176	430.424	2.42416	13
hsa-circ-AHNAK-antisense.17	chr11:62285373-62285565	SRR222176	310.142	2.42416	22
hsa-circ-MYL6B-overlap.2	chr12:56549202-56553514	SRR222176	1.97209	9.69665	237
hsa-circ-DMBT1.58	chr10:124350180-124352111	SRR222176	105.725	16.9691	12
hsa-circ-MIR8071-2-antisense.3	chr14:106091232-106109862	SRR222176	60.3648	179.388	28
hsa-circ-APOC1-overlap.1	chr19:45419446-45430290	SRR222176	62.651	2.42416	123
hsa-circ-CEACAM5.2	chr19:42219568-42221652	SRR222176	622.43	19.3933	11
hsa-circ-PTPRH.10	chr19:55715149-55716960	SRR222176	8.9779	2.42416	41
hsa-circ-MIR7641-2-antisense.6	chr14:107083639-107095433	SRR222176	5.79366	21.8175	12
hsa-circ-MARC2-overlap.3	chr1:220928288-220960561	SRR222177	1.14072	1.89624	77
hsa-circ-intronic.8873	chr2:89156742-89156855	SRR222177	132300	7.58496	11
hsa-circ-UGT2B15-overlap.2	chr4:69431289-69528857	SRR222177	1.07339	30.3398	17
hsa-circ-TNXB.2	chr6:32029933-32035761	SRR222177	1.87812	1.89624	26
hsa-circ-MAMDC2-overlap.1	chr9:72840883-72842850	SRR222177	1.88696	1.89624	36
hsa-circ-VCL-antisense.1	chr10:75879401-75879601	SRR222177	183.009	1.89624	21
hsa-circ-CASP1-overlap.4	chr11:104903790-104912446	SRR222177	6.41935	3.79248	75
hsa-circ-MYL6B-overlap.2	chr12:56549202-56553514	SRR222177	1.14532	3.79248	237
hsa-circ-AHNAK-antisense.17	chr11:62285373-62285565	SRR222177	358.786	1.89624	22
hsa-circ-APOC1-overlap.1	chr19:45419446-45430290	SRR222177	88.529	1.89624	123
hsa-circ-CEACAM5.2	chr19:42219568-42221652	SRR222177	266.697	13.2737	11
hsa-circ-TIMP3-antisense.7	chr22:33255373-33255538	SRR222177	3.90215	1.89624	11
hsa-circ-intronic.8053	chr22:22724150-22749435	SRR222177	4.37893	20.8586	23
hsa-circ-MIR7641-2-antisense.6	chr14:107083639-107095433	SRR222177	5.1641	20.8586	12
hsa-circ-intronic.8873	chr2:89156742-89156855	SRR222178	21587.8	5.25818	11
hsa-circ-MYD88-antisense.28	chr3:38183412-38183516	SRR222178	19.1172	1.75273	33
hsa-circ-PPIF-antisense.1	chr10:81113782-81113979	SRR222178	91.0096	1.75273	14
hsa-circ-CASP1-overlap.4	chr11:104903790-104912446	SRR222178	15.5269	1.75273	75
hsa-circ-DMBT1.58	chr10:124350180-124352111	SRR222178	60.2472	7.0109	12
hsa-circ-AHNAK-antisense.17	chr11:62285373-62285565	SRR222178	170.512	3.50545	22
hsa-circ-DDX5-antisense.3	chr17:62496332-62496446	SRR222178	2910.42	1.75273	37
hsa-circ-CEACAM5.2	chr19:42219568-42221652	SRR222178	1588.67	28.0436	11
hsa-circ-TIMP3-antisense.14	chr22:33255383-33255558	SRR222178	66.6528	1.75273	27
hsa-circ-RBFOX2-antisense.5	chr22:36135056-36135187	SRR222178	54.5577	1.75273	17
hsa-circ-CDKN2B-AS1-antisense.1	chr9:21974676-22006246	SRR223507	2.60988	5.36324	37
hsa-circ-ATAD3B-overlap.15	chr1:1412653-1447853	SRR243578	1.5465	1.04451	62
hsa-circ-MAN1A2.20	chr1:117944807-117948267	SRR243578	11.5613	1.04451	86
hsa-circ-GBAP1-antisense.2	chr1:155180338-155200800	SRR243578	1.16169	4.17805	181
hsa-circ-TNXB.2	chr6:32029933-32035761	SRR243578	1.38681	2.78537	26
hsa-circ-HNRNPA2B1.18	chr7:26232870-26232993	SRR243578	33.613	4.17805	76
hsa-circ-MYL6B-overlap.2	chr12:56549202-56553514	SRR243578	1.12219	9.40061	237
hsa-circ-APOBEC3D-overlap.2	chr22:39414273-39421354	SRR243578	10.4775	1.39268	19
hsa-circ-VAMP3.9	chr1:7837219-7838229	SRR278173	176.476	4.07491	110
hsa-circ-LZIC.5	chr1:9991948-9994918	SRR278173	9.75173	2.71661	94
hsa-circ-CTNNBIP1.3	chr1:9931244-9938047	SRR278173	37.3954	1.3583	54
hsa-circ-PRDM2.10	chr1:14042035-14068652	SRR278173	7.12138	2.71661	37
hsa-circ-ARHGEF19.4	chr1:16528276-16529069	SRR278173	22.4135	1.3583	52
hsa-circ-DDI2.21	chr1:15976214-15978390	SRR278173	5.30101	1.3583	33
hsa-circ-MFN2.55	chr1:12061457-12062160	SRR278173	23.8552	1.3583	58
hsa-circ-PINK1-AS-antisense.1	chr1:20972052-20972473	SRR278173	1.41226	1.3583	11
hsa-circ-HMGCL.14	chr1:24143164-24147083	SRR278173	12.5843	2.71661	28
hsa-circ-DHDDS.41	chr1:26772806-26774151	SRR278173	38.7765	4.07491	89
hsa-circ-EIF4G3.45	chr1:21377358-21415706	SRR278173	12.1028	1.3583	52
hsa-circ-EIF4G3.70	chr1:21415630-21437876	SRR278173	33.4414	2.71661	87
hsa-circ-HDAC1.11	chr1:32792539-32793278	SRR278173	14.0513	1.3583	34
hsa-circ-AKIRIN1.1	chr1:39463842-39466778	SRR278173	7.71616	1.3583	20
hsa-circ-CTPS1.47	chr1:41474465-41475926	SRR278173	2.0159	1.3583	38
hsa-circ-EIF2B3.40	chr1:45443986-45444132	SRR278173	12.352	1.3583	31
hsa-circ-GPBP1L1.33	chr1:46105881-46108171	SRR278173	12.2811	2.71661	91
hsa-circ-SCNM1.17	chr1:151139409-151139890	SRR278173	13.9731	1.3583	83
hsa-circ-CCT3.44	chr1:156303337-156304709	SRR278173	19.262	1.3583	86
hsa-circ-SFT2D2.9	chr1:168200751-168201157	SRR278173	28.4442	1.3583	13
hsa-circ-CEP350.48	chr1:179972308-179975702	SRR278173	9.47907	2.71661	56
hsa-circ-ASH1L.70	chr1:155408117-155408859	SRR278173	6.91364	1.3583	78
hsa-circ-ASH1L.9	chr1:155408117-155429689	SRR278173	4.4067	2.71661	79
hsa-circ-YY1AP1.86	chr1:155644800-155649303	SRR278173	22.6883	1.3583	77
hsa-circ-YY1AP1.147	chr1:155646338-155649303	SRR278173	55.6518	1.3583	56
hsa-circ-GON4L.9	chr1:155823066-155823597	SRR278173	10.7658	1.3583	72
hsa-circ-CNIH4.1	chr1:224553580-224559125	SRR278173	35.8808	1.3583	61
hsa-circ-MBOAT2.2	chr2:9083315-9098771	SRR278173	95.7398	2.71661	82
hsa-circ-LPIN1.26	chr2:11943032-11945282	SRR278173	8.86641	1.3583	22
hsa-circ-CLIP4.24	chr2:29356520-29366811	SRR278173	2.36128	1.3583	11
hsa-circ-ATL2.3	chr2:38536520-38546161	SRR278173	5.07017	1.3583	27
hsa-circ-PPP1R21.110	chr2:48734407-48738607	SRR278173	4.94963	1.3583	13
hsa-circ-BROX.11	chr1:222897433-222898897	SRR278173	115.768	1.3583	45
hsa-circ-EXOC6B.45	chr2:72958135-72960247	SRR278173	107.859	2.71661	36
hsa-circ-CNOT11.10	chr2:101874252-101879153	SRR278173	10.4715	1.3583	57
hsa-circ-TTL.9	chr2:113260488-113260758	SRR278173	4.61676	1.3583	25
hsa-circ-MAP3K2-overlap.1	chr2:128087496-128100770	SRR278173	2.07367	1.3583	19
hsa-circ-REV1.79	chr2:100065797-100081447	SRR278173	1.80258	1.3583	34
hsa-circ-XPO1.26	chr2:61749745-61753656	SRR278173	71.1407	4.07491	105
hsa-circ-MRPL30.2	chr2:99802639-99804720	SRR278173	78.1377	1.3583	35
hsa-circ-ORC4.4	chr2:148730307-148733544	SRR278173	13.109	5.43321	87
hsa-circ-GTDC1.31	chr2:144966169-144993304	SRR278173	1.14259	1.3583	34
hsa-circ-BAZ2B.10	chr2:160229555-160231264	SRR278173	8.9557	1.3583	11
hsa-circ-STK39.22	chr2:168869143-168873605	SRR278173	40.1589	1.3583	32
hsa-circ-CLK1.23	chr2:201721404-201721708	SRR278173	28.6105	2.71661	78
hsa-circ-ZDBF2.2	chr2:207144263-207162097	SRR278173	2.94283	1.3583	72
hsa-circ-CFLAR.57	chr2:202010100-202014558	SRR278173	43.2247	5.43321	93
hsa-circ-USP37.9	chr2:219374701-219374863	SRR278173	19.41	1.3583	40
hsa-circ-WDFY1.2	chr2:224746658-224749466	SRR278173	3.77585	1.3583	24
hsa-circ-NBEAL1.11	chr2:203921149-203922176	SRR278173	6.12957	1.3583	57
hsa-circ-NDUFA10.16	chr2:240929490-240946787	SRR278173	26.8055	4.07491	91
hsa-circ-ATXN7.26	chr3:63884074-63898901	SRR278173	8.90763	1.3583	44
hsa-circ-LRIG1.7	chr3:66501982-66512933	SRR278173	5.48018	1.3583	24
hsa-circ-SLMAP.78	chr3:57875767-57882659	SRR278173	15.3091	1.3583	64
hsa-circ-CCDC66.12	chr3:56600621-56601081	SRR278173	1.88776	1.3583	47
hsa-circ-FOXP1.79	chr3:71037144-71064804	SRR278173	10.5495	1.3583	29
hsa-circ-TFDP2.25	chr3:141811902-141820683	SRR278173	40.2124	2.71661	47
hsa-circ-PIK3CA.7	chr3:178921331-178922376	SRR278173	9.84354	2.71661	59
hsa-circ-PHC3.51	chr3:169863210-169867032	SRR278173	4.60136	4.07491	119
hsa-circ-WHSC1.100	chr4:1902352-1906105	SRR278173	1.43589	1.3583	75
hsa-circ-FAM175A.5	chr4:84391355-84393441	SRR278173	8.68466	1.3583	13
hsa-circ-USO1.15	chr4:76727638-76733528	SRR278173	6.71064	1.3583	24
hsa-circ-CCNI.5	chr4:77979659-77987558	SRR278173	225.378	1.3583	22
hsa-circ-AFF1.16	chr4:88005271-88012981	SRR278173	21.7325	2.71661	20
hsa-circ-PPA2.29	chr4:106345352-106359193	SRR278173	129.544	1.3583	19
hsa-circ-SMARCA5.13	chr4:144464661-144465125	SRR278173	16.8	10.8664	106
hsa-circ-PDS5A.106	chr4:39839475-39843676	SRR278173	10.9918	1.3583	23
hsa-circ-PDS5A.56	chr4:39902045-39904080	SRR278173	82.4388	4.07491	63
hsa-circ-FIP1L1.6	chr4:54249939-54256040	SRR278173	3.91182	1.3583	68
hsa-circ-SEC24B.88	chr4:110384056-110384800	SRR278173	3.58111	1.3583	41
hsa-circ-SEC24B.50	chr4:110442272-110442782	SRR278173	2.51069	1.3583	28
hsa-circ-GOLPH3.7	chr5:32135677-32143986	SRR278173	17.805	2.71661	67
hsa-circ-AGGF1.5	chr5:76342171-76344812	SRR278173	2.25798	1.3583	18
hsa-circ-ERBB2IP.136	chr5:65307876-65310553	SRR278173	5.21083	1.3583	50
hsa-circ-FCHO2.28	chr5:72370568-72373320	SRR278173	55.9642	2.71661	99
hsa-circ-CSNK1G3.34	chr5:122881110-122893258	SRR278173	28.2067	6.79151	100
hsa-circ-AFF4.19	chr5:132227855-132228810	SRR278173	3.47588	2.71661	72
hsa-circ-UBE2D2.13	chr5:138979956-138994551	SRR278173	56.7912	2.71661	90
hsa-circ-FAM13B.75	chr5:137320945-137324004	SRR278173	8.67601	5.43321	106
hsa-circ-ARHGAP26.38	chr5:142434003-142437312	SRR278173	25.2568	2.71661	54
hsa-circ-CNOT8.1	chr5:154251289-154252211	SRR278173	20.5857	1.3583	33
hsa-circ-LRBA.238	chr4:151719232-151729550	SRR278173	5.87682	1.3583	42
hsa-circ-SEC31A.87	chr4:83793096-83796975	SRR278173	18.8558	1.3583	75
hsa-circ-CANX.2	chr5:179132679-179133332	SRR278173	43.7656	2.71661	31
hsa-circ-CANX.49	chr5:179135239-179136060	SRR278173	26.9678	2.71661	46
hsa-circ-SERPINB1.5	chr6:2836089-2836257	SRR278173	19.8865	1.3583	22
hsa-circ-NUP153.106	chr6:17669205-17669777	SRR278173	21.3932	1.3583	38
hsa-circ-MAPK14.1	chr6:36020475-36027124	SRR278173	23.8681	1.3583	39
hsa-circ-C6orf89.17	chr6:36869996-36870210	SRR278173	19.8248	1.3583	25
hsa-circ-FAM135A.24	chr6:71136141-71162274	SRR278173	20.1316	2.71661	27
hsa-circ-XPO5-overlap.1	chr6:43495371-43496666	SRR278173	9.16051	1.3583	11
hsa-circ-ITGB8.3	chr7:20406634-20420454	SRR278173	2.59827	1.3583	21
hsa-circ-TPST1.9	chr7:65705311-65751696	SRR278173	2.3808	1.3583	61
hsa-circ-ZKSCAN1.13	chr7:99621041-99621930	SRR278173	11.1647	2.71661	115
hsa-circ-PTPN12.31	chr7:77214859-77230123	SRR278173	1.49133	4.07491	64
hsa-circ-ZNF277.6	chr7:111926927-111927129	SRR278173	19.3524	1.3583	68
hsa-circ-PTN.3	chr7:136935976-136939721	SRR278173	3.46955	1.3583	29
hsa-circ-KDM7A.20	chr7:139818912-139820329	SRR278173	14.3356	1.3583	18
hsa-circ-RBM33.18	chr7:155499553-155511137	SRR278173	1.05573	1.3583	55
hsa-circ-LEPROTL1.1	chr8:29959413-29962002	SRR278173	18.204	1.3583	76
hsa-circ-PROSC.10	chr8:37623043-37623873	SRR278173	15.4209	1.3583	106
hsa-circ-POLB-overlap.6	chr8:42218613-42218883	SRR278173	4.51525	4.07491	44
hsa-circ-RBPMS.17	chr8:30332294-30336893	SRR278173	8.09382	2.71661	55
hsa-circ-PCMTD1.10	chr8:52773404-52773806	SRR278173	46.713	5.43321	93
hsa-circ-ATP6V1H.1	chr8:54682177-54684727	SRR278173	8.35611	1.3583	20
hsa-circ-HOOK3.10	chr8:42780699-42798588	SRR278173	3.0442	1.3583	45
hsa-circ-RAB2A.11	chr8:61496766-61497374	SRR278173	240.626	1.3583	29
hsa-circ-SPIDR.52	chr8:48308935-48320523	SRR278173	17.1809	4.07491	67
hsa-circ-TRAM1.10	chr8:71495398-71496028	SRR278173	107.104	1.3583	13
hsa-circ-ZFAND1.5	chr8:82626152-82630459	SRR278173	2.09788	1.3583	11
hsa-circ-NCOA2.10	chr8:71036118-71037100	SRR278173	4.31297	1.3583	17
hsa-circ-NCOA2.27	chr8:71071739-71075089	SRR278173	11.1071	2.71661	89
hsa-circ-KMT2C.113	chr7:152007050-152012423	SRR278173	7.15508	1.3583	82
hsa-circ-CSPP1.9	chr8:68015271-68018210	SRR278173	1.99294	1.3583	16
hsa-circ-UBE2R2.1	chr9:33886878-33900269	SRR278173	58.0091	1.3583	90
hsa-circ-ABHD17B.5	chr9:74489529-74489999	SRR278173	10.6325	1.3583	40
hsa-circ-ZCCHC7-overlap.9	chr9:37126308-37147442	SRR278173	1.63711	1.3583	42
hsa-circ-UBAP2.47	chr9:33953282-33963789	SRR278173	1.7098	4.07491	97
hsa-circ-UBAP2.143	chr9:33971648-33973235	SRR278173	158.078	6.79151	126
hsa-circ-RNF38.8	chr9:36375930-36376124	SRR278173	4.53776	1.3583	61
hsa-circ-STX17.2	chr9:102722198-102722437	SRR278173	37.7756	1.3583	65
hsa-circ-NIPSNAP3A-overlap.1	chr9:107515186-107528816	SRR278173	3.38398	1.3583	105
hsa-circ-POMT1.56	chr9:134381500-134381840	SRR278173	20.2357	1.3583	95
hsa-circ-GAPVD1.168	chr9:128099296-128099870	SRR278173	12.8628	1.3583	91
hsa-circ-LARP4B.15	chr10:882342-890995	SRR278173	1.8379	1.3583	36
hsa-circ-YME1L1.7	chr10:27431315-27434519	SRR278173	29.2265	1.3583	47
hsa-circ-SGMS1.6	chr10:52279590-52350007	SRR278173	8.02134	1.3583	43
hsa-circ-TSPAN14.7	chr10:82266983-82269227	SRR278173	6.09757	1.3583	27
hsa-circ-IDE.13	chr10:94291504-94297307	SRR278173	4.45287	1.3583	49
hsa-circ-LCOR.15	chr10:98667021-98667504	SRR278173	113.662	6.79151	60
hsa-circ-SMC3.10	chr10:112356155-112358048	SRR278173	10.1226	1.3583	73
hsa-circ-ADD3.31	chr10:111883774-111886261	SRR278173	14.7379	1.3583	14
hsa-circ-OAT.5	chr10:126097110-126100769	SRR278173	14.4875	1.3583	38
hsa-circ-PDCD11.61	chr10:105197771-105198565	SRR278173	15.3363	4.07491	111
hsa-circ-C10orf76.42	chr10:103783233-103785005	SRR278173	8.98761	1.3583	35
hsa-circ-TALDO1.5	chr11:755878-760253	SRR278173	154.651	1.3583	40
hsa-circ-NUCB2.4	chr11:17316870-17323417	SRR278173	100.012	1.3583	14
hsa-circ-HPS5.20	chr11:18312988-18314523	SRR278173	5.79985	2.71661	82
hsa-circ-HIPK3.44	chr11:33307958-33309057	SRR278173	11.7789	5.43321	124
hsa-circ-PATL1.15	chr11:59406520-59406856	SRR278173	4.30266	1.3583	12
hsa-circ-PDHX.34	chr11:34991685-35006275	SRR278173	6.26441	1.3583	73
hsa-circ-SDHAF2.2	chr11:61205096-61205585	SRR278173	1.25545	1.3583	91
hsa-circ-PHF21A.18	chr11:46098304-46105853	SRR278173	14.2986	1.3583	15
hsa-circ-CAPRIN1.82	chr11:34093272-34098189	SRR278173	4.41828	1.3583	67
hsa-circ-NUP160.13	chr11:47857202-47859175	SRR278173	2.57778	1.3583	58
hsa-circ-ARAP1.60	chr11:72420914-72422544	SRR278173	5.42938	1.3583	30
hsa-circ-ZBTB44.9	chr11:130130750-130131824	SRR278173	7.21059	4.07491	100
hsa-circ-AEBP2.6	chr12:19615443-19626289	SRR278173	1.69393	1.3583	85
hsa-circ-MRPS35.6	chr12:27867712-27877119	SRR278173	7.06609	1.3583	71
hsa-circ-ATF7IP.10	chr12:14576842-14578407	SRR278173	2.2699	1.3583	49
hsa-circ-ATF7IP.41	chr12:14609494-14610229	SRR278173	10.2574	1.3583	59
hsa-circ-PLEKHA5.80	chr12:19498775-19501453	SRR278173	10.9972	1.3583	20
hsa-circ-TMEM117.1	chr12:44537327-44605170	SRR278173	52.5054	1.3583	23
hsa-circ-SCAF11.10	chr12:46342219-46345510	SRR278173	19.07	1.3583	19
hsa-circ-DIP2B.29	chr12:51127917-51130893	SRR278173	29.354	1.3583	13
hsa-circ-ARNTL2.50	chr12:27521194-27533337	SRR278173	31.1579	1.3583	40
hsa-circ-ARNTL2.44	chr12:27521194-27533337	SRR278173	2.57597	1.3583	40
hsa-circ-LEMD3.3	chr12:65604705-65612399	SRR278173	29.845	2.71661	23
hsa-circ-RAB3IP.5	chr12:70193988-70195501	SRR278173	1.93875	5.43321	100
hsa-circ-GLTP.1	chr12:110295330-110296546	SRR278173	756.536	1.3583	13
hsa-circ-ATP2A2.29	chr12:110729824-110734542	SRR278173	37.3163	1.3583	18
hsa-circ-HECTD4.68	chr12:112641439-112642427	SRR278173	1.32741	1.3583	36
hsa-circ-RNF10.15	chr12:121004627-121009094	SRR278173	9.62797	1.3583	15
hsa-circ-CDK8.2	chr13:26974589-26975761	SRR278173	8.57611	1.3583	71
hsa-circ-ELF1.11	chr13:41515056-41515506	SRR278173	13.586	1.3583	15
hsa-circ-MIPEPP3.1	chr13:21875557-21875757	SRR278173	12.1533	1.3583	17
hsa-circ-VWA8.76	chr13:42439871-42442613	SRR278173	8.09726	1.3583	59
hsa-circ-FBXL3.1	chr13:77592734-77595996	SRR278173	10.8388	1.3583	17
hsa-circ-DNAJC3.11	chr13:96375495-96377506	SRR278173	55.9419	1.3583	69
hsa-circ-UCHL3.8	chr13:76134888-76143643	SRR278173	18.4277	1.3583	76
hsa-circ-HNRNPC.17	chr14:21698477-21702388	SRR278173	3.69993	1.3583	25
hsa-circ-SOS2.36	chr14:50616725-50616948	SRR278173	33.5326	1.3583	71
hsa-circ-ERO1L.9	chr14:53138347-53138589	SRR278173	311.116	2.71661	11
hsa-circ-KTN1.92	chr14:56114742-56115588	SRR278173	18.2045	1.3583	47
hsa-circ-PSEN1.40	chr14:73614502-73614802	SRR278173	110.681	1.3583	101
hsa-circ-SYNE2.49	chr14:64465631-64489581	SRR278173	4.37372	2.71661	31
hsa-circ-MTMR10.3	chr15:31266516-31269158	SRR278173	15.5764	1.3583	36
hsa-circ-BRF1.62	chr14:105692405-105693097	SRR278173	2.7455	1.3583	57
hsa-circ-UBE3A.28	chr15:25650607-25657118	SRR278173	36.5073	2.71661	102
hsa-circ-GALK2.11	chr15:49528047-49531564	SRR278173	7.03727	1.3583	79
hsa-circ-RFX7.1	chr15:56434975-56436681	SRR278173	5.3337	1.3583	37
hsa-circ-GABPB1.71	chr15:50592985-50593565	SRR278173	18.5911	2.71661	78
hsa-circ-BNIP2.3	chr15:59963381-59964938	SRR278173	5.9671	2.71661	23
hsa-circ-MGA.18	chr15:41961025-41962156	SRR278173	6.13697	1.3583	93
hsa-circ-SLTM.7	chr15:59204761-59205895	SRR278173	18.2221	1.3583	56
hsa-circ-HERC2.58	chr15:28389018-28391490	SRR278173	2.45658	1.3583	35
hsa-circ-SNX22-antisense.7	chr15:64448254-64448341	SRR278173	299.017	2.71661	21
hsa-circ-GLCE.3	chr15:69502654-69553668	SRR278173	3.88159	1.3583	42
hsa-circ-CAPN15.9	chr16:583945-586142	SRR278173	4.06419	1.3583	61
hsa-circ-DYNC1H1.198	chr14:102506572-102507010	SRR278173	17.2822	2.71661	97
hsa-circ-IQGAP1.85	chr15:90982563-90983847	SRR278173	43.6756	1.3583	40
hsa-circ-SMG1.7	chr16:18852886-18856973	SRR278173	2.08589	1.3583	74
hsa-circ-SNTB2.11	chr16:69317950-69318147	SRR278173	14.0621	1.3583	69
hsa-circ-ZNF778.9	chr16:89291126-89292039	SRR278173	13.7467	2.71661	52
hsa-circ-GSE1.8	chr16:85667519-85667738	SRR278173	62.2598	1.3583	119
hsa-circ-ANKFY1.60	chr17:4145550-4145743	SRR278173	7.29924	1.3583	25
hsa-circ-MYO18A.2	chr17:27430616-27434207	SRR278173	5.79651	1.3583	26
hsa-circ-TAOK1.57	chr17:27809214-27818883	SRR278173	1.83183	1.3583	53
hsa-circ-GGNBP2.21	chr17:34912922-34916711	SRR278173	4.74613	1.3583	41
hsa-circ-MYO19.31	chr17:34869271-34871833	SRR278173	2.0201	2.71661	32
hsa-circ-CNOT1.60	chr16:58608512-58609033	SRR278173	11.4036	1.3583	27
hsa-circ-DGKE.1	chr17:54921379-54925426	SRR278173	1.74577	1.3583	36
hsa-circ-CCDC47.7	chr17:61841375-61843554	SRR278173	15.4881	1.3583	25
hsa-circ-APPBP2.28	chr17:58538023-58539422	SRR278173	4.50016	2.71661	53
hsa-circ-METRNL.2	chr17:81042813-81043199	SRR278173	26.3567	1.3583	37
hsa-circ-NPLOC4.38	chr17:79563141-79564342	SRR278173	10.6159	1.3583	26
hsa-circ-TTC39C.13	chr18:21644103-21649235	SRR278173	5.60933	1.3583	77
hsa-circ-ZCCHC2.8	chr18:60206913-60217693	SRR278173	2.88719	1.3583	84
hsa-circ-TNFRSF11A.20	chr18:60015400-60017170	SRR278173	9.37111	1.3583	40
hsa-circ-MALT1.32	chr18:56363597-56367823	SRR278173	8.22247	2.71661	52
hsa-circ-ZNF236.13	chr18:74561481-74563895	SRR278173	9.51128	2.71661	86
hsa-circ-FKBP8.10	chr19:18650180-18650530	SRR278173	56.8807	1.3583	100
hsa-circ-URI1.18	chr19:30476129-30477324	SRR278173	32.7159	1.3583	100
hsa-circ-ITPKC.5	chr19:41242890-41243674	SRR278173	155.063	1.3583	80
hsa-circ-CEACAM5.2	chr19:42219568-42221652	SRR278173	105.561	4.07491	11
hsa-circ-KIF16B.31	chr20:16474935-16496309	SRR278173	1.54618	1.3583	19
hsa-circ-RALGAPA2.9	chr20:20634173-20661445	SRR278173	13.8618	1.3583	11
hsa-circ-PTPRA.57	chr20:2944917-2945848	SRR278173	14.7034	1.3583	94
hsa-circ-RBM39.98	chr20:34302106-34313077	SRR278173	5.5439	1.3583	61
hsa-circ-RBM39.181	chr20:34309661-34313077	SRR278173	5.29027	1.3583	58
hsa-circ-ZNFX1.8	chr20:47886478-47888287	SRR278173	1.02328	1.3583	49
hsa-circ-ATP9A.67	chr20:50290691-50292747	SRR278173	4.90884	1.3583	45
hsa-circ-NRIP1-overlap.8	chr21:16337033-16415895	SRR278173	47.9259	1.3583	11
hsa-circ-DOPEY2.17	chr21:37635843-37636112	SRR278173	38.7934	1.3583	17
hsa-circ-USP25.108	chr21:17135209-17138460	SRR278173	24.0115	2.71661	105
hsa-circ-CRLF3.15	chr17:29130918-29131126	SRR278173	14.1615	1.3583	23
hsa-circ-MTMR3.38	chr22:30374430-30375041	SRR278173	15.6518	1.3583	27
hsa-circ-TRMT2B.67	chrX:100296305-100297301	SRR278173	1.30573	1.3583	53
hsa-circ-OGT.9	chrX:70775803-70777522	SRR278173	2.36763	1.3583	23
hsa-circ-HUWE1.124	chrX:53641494-53642796	SRR278173	8.68458	1.3583	83
hsa-circ-FOPNL.11	chr16:15973660-15978062	SRR278173	19.0401	1.3583	52
hsa-circ-USP48.42	chr1:22027990-22030111	SRR278174	2.55549	1.98537	28
hsa-circ-FAF1.5	chr1:51032748-51061888	SRR278174	1.09984	1.98537	63
hsa-circ-USP33.80	chr1:78177431-78178966	SRR278174	21.9053	1.98537	52
hsa-circ-GDAP2.15	chr1:118461218-118463047	SRR278174	3.93613	1.98537	21
hsa-circ-SNORD47-overlap.1	chr1:173833509-173833586	SRR278174	4.38944	31.7659	21
hsa-circ-GON4L.9	chr1:155823066-155823597	SRR278174	3.33456	1.98537	72
hsa-circ-MBOAT2.2	chr2:9083315-9098771	SRR278174	52.0691	1.98537	82
hsa-circ-RAB10.8	chr2:26321530-26332775	SRR278174	1066.23	1.98537	22
hsa-circ-NCOA1.13	chr2:24866834-24881635	SRR278174	10.7472	1.98537	14
hsa-circ-NCOA1.1	chr2:24866834-24905997	SRR278174	1.06455	1.98537	11
hsa-circ-MTA3.51	chr2:42867312-42887002	SRR278174	9.62524	1.98537	24
hsa-circ-EXOC6B.45	chr2:72958135-72960247	SRR278174	43.0061	3.97073	36
hsa-circ-XPO1.19	chr2:61725807-61727029	SRR278174	12.4231	1.98537	22
hsa-circ-XPO1.10	chr2:61749745-61761038	SRR278174	7.7311	1.98537	113
hsa-circ-BAZ2B.10	chr2:160229555-160231264	SRR278174	16.5864	3.97073	11
hsa-circ-CLK1.23	chr2:201721404-201721708	SRR278174	34.1168	1.98537	78
hsa-circ-FARP2.12	chr2:242343242-242347030	SRR278174	11.046	1.98537	34
hsa-circ-PDCD6IP.21	chr3:33853563-33863574	SRR278174	70.3269	1.98537	54
hsa-circ-ACTR8.2	chr3:53908237-53910107	SRR278174	1.72023	1.98537	40
hsa-circ-CEP70.31	chr3:138289159-138290198	SRR278174	14.3364	1.98537	56
hsa-circ-PHC3.51	chr3:169863210-169867032	SRR278174	5.97933	1.98537	119
hsa-circ-ACAP2.29	chr3:195101737-195112876	SRR278174	35.4044	1.98537	70
hsa-circ-FRYL.2	chr4:48686689-48712715	SRR278174	1.94416	1.98537	68
hsa-circ-PTPN13.47	chr4:87614739-87622954	SRR278174	1.0687	3.97073	36
hsa-circ-GALNT7.5	chr4:174169130-174169591	SRR278174	4.51958	1.98537	56
hsa-circ-ERBB2IP.45	chr5:65349233-65350779	SRR278174	3.15708	1.98537	53
hsa-circ-FCHO2.28	chr5:72370568-72373320	SRR278174	30.6556	3.97073	99
hsa-circ-MBOAT1.15	chr6:20144450-20153000	SRR278174	3.40035	1.98537	18
hsa-circ-KDM1B.4	chr6:18212718-18214012	SRR278174	7.48039	1.98537	32
hsa-circ-NUP153.106	chr6:17669205-17669777	SRR278174	11.5847	1.98537	38
hsa-circ-FAM135A.24	chr6:71136141-71162274	SRR278174	12.3197	1.98537	27
hsa-circ-PNISR.8	chr6:99860426-99864304	SRR278174	3.21963	1.98537	39
hsa-circ-HACE1.76	chr6:105192034-105198347	SRR278174	4.97527	3.97073	44
hsa-circ-GTF2IRD1P1-antisense.1	chr7:66273872-66275834	SRR278174	4.75621	1.98537	31
hsa-circ-ZKSCAN1.13	chr7:99621041-99621930	SRR278174	9.4417	5.9561	115
hsa-circ-AKR1B10-overlap.3	chr7:134217755-134254281	SRR278174	2.60597	5.9561	29
hsa-circ-PCMTD1.10	chr8:52773404-52773806	SRR278174	31.5882	1.98537	93
hsa-circ-NAA35.13	chr9:88589881-88593296	SRR278174	5.84021	1.98537	18
hsa-circ-LPAR1.9	chr9:113734352-113735838	SRR278174	45.7504	1.98537	82
hsa-circ-POMT1.56	chr9:134381500-134381840	SRR278174	12.3537	1.98537	95
hsa-circ-GAPVD1.130	chr9:128061168-128061385	SRR278174	38.4815	1.98537	14
hsa-circ-GAPVD1.168	chr9:128099296-128099870	SRR278174	8.55412	3.97073	91
hsa-circ-ATAD1.11	chr10:89527429-89536184	SRR278174	3.88652	1.98537	29
hsa-circ-TRUB1.3	chr10:116730126-116734144	SRR278174	23.5181	1.98537	35
hsa-circ-TALDO1.5	chr11:755878-760253	SRR278174	175.795	1.98537	40
hsa-circ-SDHAF2.2	chr11:61205096-61205585	SRR278174	7.09417	1.98537	91
hsa-circ-CAPRIN1.39	chr11:34111725-34112225	SRR278174	3.78068	1.98537	62
hsa-circ-APLP2.9	chr11:129979323-129980556	SRR278174	43.421	1.98537	37
hsa-circ-SLC11A2.103	chr12:51402258-51404549	SRR278174	29.096	3.97073	84
hsa-circ-N4BP2L2.13	chr13:33109905-33111164	SRR278174	1.27425	1.98537	49
hsa-circ-UCHL3.8	chr13:76134888-76143643	SRR278174	3.64251	1.98537	76
hsa-circ-MAP4K5.13	chr14:50923233-50930851	SRR278174	13.727	1.98537	24
hsa-circ-UBE3A.8	chr15:25620611-25620910	SRR278174	14.2983	3.97073	21
hsa-circ-UBE3A.28	chr15:25650607-25657118	SRR278174	14.9074	1.98537	102
hsa-circ-AQR.52	chr15:35182415-35185974	SRR278174	9.92677	1.98537	20
hsa-circ-MGA.18	chr15:41961025-41962156	SRR278174	2.25215	3.97073	93
hsa-circ-UACA.13	chr15:70975096-70976785	SRR278174	14.232	1.98537	19
hsa-circ-IGF1R.4	chr15:99250790-99251336	SRR278174	2.36723	1.98537	85
hsa-circ-RSL1D1.2	chr16:11935551-11935857	SRR278174	21.5289	1.98537	15
hsa-circ-SMG1.7	chr16:18852886-18856973	SRR278174	4.28958	1.98537	74
hsa-circ-XPO6.114	chr16:28177828-28181230	SRR278174	4.3427	1.98537	55
hsa-circ-MT1M-overlap.14	chr16:56667251-56669757	SRR278174	3.0374	1.98537	19
hsa-circ-POLR2A.2	chr17:7402357-7402810	SRR278174	2.77814	1.98537	98
hsa-circ-NARS.14	chr18:55278868-55283207	SRR278174	2.91694	1.98537	41
hsa-circ-CIRBP.12	chr19:1271327-1272050	SRR278174	4.51021	1.98537	37
hsa-circ-NFIX.3	chr19:13135834-13136366	SRR278174	4.95697	1.98537	44
hsa-circ-ITPKC.5	chr19:41242890-41243674	SRR278174	94.5022	1.98537	80
hsa-circ-CEACAM5.2	chr19:42219568-42221652	SRR278174	216.748	3.97073	11
hsa-circ-DHX34.3	chr19:47865732-47865950	SRR278174	1.80734	3.97073	92
hsa-circ-SLC1A5.16	chr19:47285639-47285806	SRR278174	9.73267	1.98537	37
hsa-circ-C20orf194.25	chr20:3277507-3278822	SRR278174	16.6878	1.98537	43
hsa-circ-IFNAR1.1	chr21:34717551-34721849	SRR278174	9.51423	1.98537	17
hsa-circ-USP25.108	chr21:17135209-17138460	SRR278174	48.0249	1.98537	105
hsa-circ-ZMYND8.614	chr20:45855945-45858552	SRR278174	7.04994	1.98537	11
hsa-circ-PCNT.19	chr21:47768925-47769734	SRR278174	4.69833	1.98537	55
hsa-circ-ADSL.11	chr22:40749076-40750331	SRR278174	32.9967	1.98537	82
hsa-circ-ATRX.4	chrX:76972607-76972720	SRR278174	34.4477	1.98537	16
hsa-circ-intronic.7817	chr21:9827003-9827142	SRR278174	395.506	1.98537	31
hsa-circ-HLA-B-overlap.11	chr6:31322255-31349855	SRR292247	48.5016	2.35644	124
hsa-circ-WDR60.4	chr7:158662545-158669382	SRR292247	2.39311	4.71288	31
hsa-circ-TUBG1-overlap.1	chr17:40764092-40812334	SRR292247	53.3694	9.42577	242
hsa-circ-ZC3H6.5	chr2:113057425-113057606	SRR299107	2163.32	3.62674	73
hsa-circ-AKAP7.5	chr6:131466424-131490413	SRR299107	4.65412	4.53343	51
hsa-circ-PRRC2C.54	chr1:171493959-171502100	SRR299109	62.6791	1.95077	12
hsa-circ-ZC3H6.5	chr2:113057425-113057606	SRR299109	9568.63	31.2124	73
hsa-circ-CLIP1.81	chr12:122801295-122803895	SRR299109	11.035	5.85232	12
hsa-circ-ZC3H13.6	chr13:46577273-46594692	SRR299109	3.79291	4.87694	20
hsa-circ-PRRC2C.54	chr1:171493959-171502100	SRR299110	74.3468	7.06637	12
hsa-circ-ZC3H6.5	chr2:113057425-113057606	SRR299110	9124.69	28.2655	73
hsa-circ-SMARCC1.54	chr3:47676679-47677626	SRR299110	13.3057	1.00948	18
hsa-circ-LARP7.11	chr4:113568354-113568705	SRR299110	105.497	1.00948	13
hsa-circ-AKAP7.5	chr6:131466424-131490413	SRR299110	13.9606	4.03792	51
hsa-circ-CLIP1.81	chr12:122801295-122803895	SRR299110	2.88348	3.02844	12
hsa-circ-ZC3H13.6	chr13:46577273-46594692	SRR299110	5.24117	1.00948	20
hsa-circ-PIBF1.9	chr13:73409380-73428293	SRR299110	3.81359	1.00948	15
hsa-circ-TNRC6A.11	chr16:24762046-24769681	SRR299110	551.92	1.00948	18
hsa-circ-ZC3H6.5	chr2:113057425-113057606	SRR299113	1163.78	6.40809	73
hsa-circ-RNF168.2	chr3:196214269-196215554	SRR306838	18.3264	1.85251	52
hsa-circ-CWC27.11	chr5:64084777-64100213	SRR306838	8.97136	1.23501	35
hsa-circ-TPPP-overlap.3	chr5:693392-770232	SRR306838	1.06879	17.9076	26
hsa-circ-TUBB2A-overlap.3	chr6:3157640-3179946	SRR306838	1402.24	30.8752	124
hsa-circ-HLA-B-overlap.11	chr6:31322255-31349855	SRR306838	52.2574	4.32253	124
hsa-circ-MAP7.13	chr6:136709530-136710655	SRR306838	257.632	3.70503	18
hsa-circ-ZNF212-overlap.1	chr7:148947771-148963821	SRR306838	1.00085	1.85251	40
hsa-circ-UBAP2.143	chr9:33971648-33973235	SRR306838	5.34182	5.55754	126
hsa-circ-HABP4.12	chr9:99220660-99228060	SRR306838	38.5582	1.23501	46
hsa-circ-MYL6B-overlap.2	chr12:56549202-56553514	SRR306838	2.66311	6.17505	237
hsa-circ-PPP1R12A.46	chr12:80187642-80215970	SRR306838	1.08777	1.23501	16
hsa-circ-PPP1R12A.45	chr12:80187642-80215970	SRR306838	2.17167	1.23501	16
hsa-circ-RILPL1.5	chr12:123983090-123984083	SRR306838	102.641	1.23501	57
hsa-circ-ZNF609-overlap.6	chr15:64791491-64792365	SRR306838	21.5117	2.47002	119
hsa-circ-intronic.6553	chr19:4035800-4035921	SRR306838	1283.43	1.23501	14
hsa-circ-APOC1-overlap.1	chr19:45419446-45430290	SRR306838	8.81513	1.85251	123
hsa-circ-TPPP-overlap.3	chr5:693392-770232	SRR306839	1.02696	12.5883	26
hsa-circ-TUBB2A-overlap.3	chr6:3157640-3179946	SRR306839	2332.88	81.8237	124
hsa-circ-MYL6B-overlap.2	chr12:56549202-56553514	SRR306839	1.7784	14.3866	237
hsa-circ-RILPL1.5	chr12:123983090-123984083	SRR306839	49.1685	1.79832	57
hsa-circ-ZNF609-overlap.6	chr15:64791491-64792365	SRR306839	3.20714	1.79832	119
hsa-circ-CDR1-antisense.5	chrX:139865339-139866824	SRR306839	3.55768	7.1933	113
hsa-circ-ATP1A4-overlap.1	chr1:160105628-160144537	SRR306840	1.88425	8.45606	32
hsa-circ-MYL6B-overlap.2	chr12:56549202-56553514	SRR306840	2.34077	1.62617	237
hsa-circ-RILPL1.5	chr12:123983090-123984083	SRR306840	4.95978	1.30093	57
hsa-circ-CDR1-antisense.5	chrX:139865339-139866824	SRR306840	151.202	16.9121	113
hsa-circ-TPPP-overlap.3	chr5:693392-770232	SRR306842	4.85522	3.24986	26
hsa-circ-CDR1-antisense.5	chrX:139865339-139866824	SRR306842	123.802	12.5352	113
hsa-circ-ATP1A4-overlap.1	chr1:160105628-160144537	SRR306843	1.13154	46.97	32
hsa-circ-TUBB2A-overlap.3	chr6:3157640-3179946	SRR306843	30163.1	164.395	124
hsa-circ-HLA-B-overlap.11	chr6:31322255-31349855	SRR306843	56.9634	2.93562	124
hsa-circ-intronic.13838	chr9:139996524-139997191	SRR306843	7.51453	2.93562	24
hsa-circ-MT1M-overlap.14	chr16:56667251-56669757	SRR306843	30.3991	8.80687	19
hsa-circ-AMY2B-overlap.5	chr1:104116881-104162406	SRR306846	3.21218	1.43101	27
hsa-circ-TPPP-overlap.3	chr5:693392-770232	SRR306846	2.50459	7.15504	26
hsa-circ-TUBB2A-overlap.3	chr6:3157640-3179946	SRR306846	809.114	27.1891	124
hsa-circ-TNXB.2	chr6:32029933-32035761	SRR306846	4.6065	2.14651	26
hsa-circ-MAP7.13	chr6:136709530-136710655	SRR306846	52.5736	2.86202	18
hsa-circ-AKAP12.2	chr6:151669845-151674887	SRR306846	27.7421	1.43101	38
hsa-circ-ANK1.71	chr8:41518947-41519459	SRR306846	104.186	2.14651	19
hsa-circ-UBAP2.143	chr9:33971648-33973235	SRR306846	87.8841	2.86202	126
hsa-circ-MYL6B-overlap.2	chr12:56549202-56553514	SRR306846	2.48751	6.43954	237
hsa-circ-RILPL1.5	chr12:123983090-123984083	SRR306846	12.2107	2.86202	57
hsa-circ-ZNF609-overlap.6	chr15:64791491-64792365	SRR306846	5.51712	7.87054	119
hsa-circ-intronic.6553	chr19:4035800-4035921	SRR306846	2649.73	2.14651	14
hsa-circ-CDR1-antisense.5	chrX:139865339-139866824	SRR306846	22.2454	183.169	113
hsa-circ-ADH1B-overlap.2	chr4:100237054-100264212	SRR306850	17.1696	3.12545	21
hsa-circ-TNXB.2	chr6:32029933-32035761	SRR306850	13.5356	1.25018	26
hsa-circ-HLA-B-overlap.11	chr6:31322255-31349855	SRR306850	3.30648	36.8803	124
hsa-circ-HNRNPA2B1.18	chr7:26232870-26232993	SRR306850	679.242	2.50036	76
hsa-circ-ZYX-antisense.4	chr7:143087850-143088017	SRR306850	874.448	1.25018	11
hsa-circ-CTSL-overlap.1	chr9:90343499-90388160	SRR306850	33.4966	5.00072	60
hsa-circ-MYL6B-overlap.2	chr12:56549202-56553514	SRR306850	5.77073	3.75054	237
hsa-circ-ZNF609-overlap.6	chr15:64791491-64792365	SRR306850	2.84934	1.25018	119
hsa-circ-CLCNKA-overlap.2	chr1:16354512-16376197	SRR306853	10.549	7.42883	17
hsa-circ-MARC2-overlap.3	chr1:220928288-220960561	SRR306853	3.40955	11.1432	77
hsa-circ-TNXB-antisense.3	chr6:31964205-31996838	SRR306853	1.19202	35.5522	13
hsa-circ-HNRNPA2B1.18	chr7:26232870-26232993	SRR306853	159.526	4.24504	76
hsa-circ-CTSL-overlap.1	chr9:90343499-90388160	SRR306853	47.9885	4.24504	60
hsa-circ-MYL6B-overlap.2	chr12:56549202-56553514	SRR306853	1.49192	3.18378	237
hsa-circ-SERPINA5-overlap.1	chr14:95056377-95081421	SRR306853	88.7969	6.36756	17
hsa-circ-ZNF700-overlap.2	chr19:12058328-12087979	SRR306853	2.14833	1.59189	19
hsa-circ-NID1-antisense.1	chr1:236140833-236140951	SRR309128	931.176	1.55736	11
hsa-circ-LTBP1.314	chr2:33525517-33525640	SRR309128	481.67	1.55736	15
hsa-circ-ADH1B-overlap.2	chr4:100237054-100264212	SRR309128	41.7223	14.5354	21
hsa-circ-COL3A1.7	chr2:189859266-189861222	SRR309128	3989.51	1.03824	11
hsa-circ-COL3A1.4	chr2:189870075-189870985	SRR309128	11904.7	4.67209	12
hsa-circ-CANX.19	chr5:179146668-179146782	SRR309128	154.957	1.03824	56
hsa-circ-CTSL-overlap.2	chr9:90343164-90387913	SRR309128	36.5687	14.0163	157
hsa-circ-LPAR1.9	chr9:113734352-113735838	SRR309128	510.245	2.59561	82
hsa-circ-COL1A2.90	chr7:94056499-94056607	SRR309128	1917.89	6.22946	15
hsa-circ-CASP1-overlap.4	chr11:104903790-104912446	SRR309128	8.70473	6.74858	75
hsa-circ-AHNAK-antisense.17	chr11:62285373-62285565	SRR309128	479.223	1.55736	22
hsa-circ-MYL6B-overlap.2	chr12:56549202-56553514	SRR309128	1.05791	6.22946	237
hsa-circ-intronic.6886	chr20:17639407-17639557	SRR309128	924.969	1.03824	14
hsa-circ-COL1A1.20	chr17:48264375-48264483	SRR309128	4811.94	5.19121	12
hsa-circ-COL1A1.55	chr17:48268177-48268285	SRR309128	31820.1	2.59561	14
hsa-circ-COL1A1.56	chr17:48268743-48268851	SRR309128	16686.2	7.2677	15
hsa-circ-LTBP1.314	chr2:33525517-33525640	SRR309129	283.973	1.53392	15
hsa-circ-COL3A1.4	chr2:189870075-189870985	SRR309129	3104.33	1.02261	12
hsa-circ-RHOA-antisense.5	chr3:49397638-49397802	SRR309129	2108.91	1.53392	29
hsa-circ-ZNF212-overlap.1	chr7:148947771-148963821	SRR309129	2.82042	1.53392	40
hsa-circ-CTSL-overlap.2	chr9:90343164-90387913	SRR309129	27.0256	7.6696	157
hsa-circ-CTSL-overlap.1	chr9:90343499-90388160	SRR309129	7.35718	26.0766	60
hsa-circ-COL1A2.90	chr7:94056499-94056607	SRR309129	2763.34	5.11307	15
hsa-circ-CASP1-overlap.4	chr11:104903790-104912446	SRR309129	12.6756	6.13568	75
hsa-circ-MYL6B-overlap.2	chr12:56549202-56553514	SRR309129	1.25766	4.09045	237
hsa-circ-TCEAL4-overlap.5	chrX:102841576-102863601	SRR309129	31.6118	5.11307	36
hsa-circ-COL1A1.20	chr17:48264375-48264483	SRR309129	19099.8	2.55653	12
hsa-circ-COL1A1.55	chr17:48268177-48268285	SRR309129	22026.3	4.60176	14
hsa-circ-COL1A1.56	chr17:48268743-48268851	SRR309129	8343.13	2.55653	15
hsa-circ-ATP1A4-overlap.1	chr1:160105628-160144537	SRR309134	1.76389	7.28918	32
hsa-circ-RILPL1.5	chr12:123983090-123984083	SRR309134	7.43515	1.21486	57
hsa-circ-CLTC-antisense.9	chr17:57771238-57771367	SRR309134	24.2393	1.21486	16
hsa-circ-APOC1-overlap.1	chr19:45419446-45430290	SRR309134	15.8228	1.21486	123
hsa-circ-AMY2B-overlap.5	chr1:104116881-104162406	SRR309136	13.2104	1.23506	27
hsa-circ-ATP1A4-overlap.1	chr1:160105628-160144537	SRR309136	1.47769	11.1155	32
hsa-circ-PHF14.45	chr7:11021998-11030474	SRR309136	10.5219	1.23506	51
hsa-circ-PEBP1-antisense.2	chr12:118583263-118583380	SRR309136	3479.82	8.02788	38
hsa-circ-MT1M-overlap.14	chr16:56667251-56669757	SRR309136	6.37796	3.08765	19
hsa-circ-APOC1-overlap.1	chr19:45419446-45430290	SRR309136	24.1072	1.23506	123
hsa-circ-intronic.8182	chr22:29240114-29242500	SRR309136	1.44618	1.23506	20
hsa-circ-ATP1A4-overlap.1	chr1:160105628-160144537	SRR309138	1.38618	16.6763	32
hsa-circ-CTSL-overlap.2	chr9:90343164-90387913	SRR309138	6.68398	1.11176	157
hsa-circ-MYL6B-overlap.2	chr12:56549202-56553514	SRR309138	1.70353	16.1204	237
hsa-circ-MT1M-overlap.14	chr16:56667251-56669757	SRR309138	65.7834	8.89404	19
hsa-circ-APOC1-overlap.1	chr19:45419446-45430290	SRR309138	12.4988	13.8969	123
hsa-circ-MAN1A2.6	chr1:117944807-117963271	SRR309262	7.06811	10.6814	177
hsa-circ-MAN1A2.16	chr1:117944807-118009049	SRR309262	1.64935	1.09553	39
hsa-circ-ZC3H6.5	chr2:113057425-113057606	SRR309262	92.147	2.73882	73
hsa-circ-SMARCA5.13	chr4:144464661-144465125	SRR309262	16.4758	4.92988	106
hsa-circ-UBAP2.143	chr9:33971648-33973235	SRR309262	41.921	1.64329	126
hsa-circ-CTSL-overlap.1	chr9:90343499-90388160	SRR309262	5.97574	1.36941	60
hsa-circ-ARF3.6	chr12:49333437-49334971	SRR309262	18.9443	1.09553	51
hsa-circ-MYL6B-overlap.2	chr12:56549202-56553514	SRR309262	1.03447	4.92988	237
hsa-circ-RILPL1.5	chr12:123983090-123984083	SRR309262	7.83663	1.36941	57
hsa-circ-MT1M-overlap.14	chr16:56667251-56669757	SRR309262	2.70737	2.19106	19
hsa-circ-APOC1-overlap.1	chr19:45419446-45430290	SRR309262	14.1698	1.09553	123
hsa-circ-CDR1-antisense.5	chrX:139865339-139866824	SRR309262	180.868	128.177	113
hsa-circ-MAMDC2-overlap.1	chr9:72840883-72842850	SRR309263	2.9718	1.36757	36
hsa-circ-SERPINA5-overlap.1	chr14:95056377-95081421	SRR309263	82.9071	4.92323	17
hsa-circ-APOC1-overlap.1	chr19:45419446-45430290	SRR309263	20.0013	3.55567	123
hsa-circ-PTOV1-AS1-antisense.1	chr19:50335564-50358145	SRR309263	2.03492	1.09405	11
hsa-circ-CDR1-antisense.5	chrX:139865339-139866824	SRR309263	5.77497	4.92323	113
hsa-circ-VAMP3.9	chr1:7837219-7838229	SRR309264	4.59987	1.29786	110
hsa-circ-GPBP1L1.33	chr1:46105881-46108171	SRR309264	3.32653	1.29786	91
hsa-circ-GON4L.9	chr1:155823066-155823597	SRR309264	2.22342	1.29786	72
hsa-circ-RAB3GAP2.19	chr1:220386228-220387321	SRR309264	1.06681	1.29786	46
hsa-circ-SRBD1.11	chr2:45773870-45780869	SRR309264	2.01575	1.29786	69
hsa-circ-ADH1B-overlap.2	chr4:100237054-100264212	SRR309264	249.777	32.8791	21
hsa-circ-FCHO2.28	chr5:72370568-72373320	SRR309264	12.4536	2.1631	99
hsa-circ-CSNK1G3.34	chr5:122881110-122893258	SRR309264	1.74355	1.29786	100
hsa-circ-CDK13.28	chr7:40027197-40041630	SRR309264	1.58579	1.29786	79
hsa-circ-ZKSCAN1.13	chr7:99621041-99621930	SRR309264	13.8573	7.35453	115
hsa-circ-PCMTD1.10	chr8:52773404-52773806	SRR309264	4.89412	1.29786	93
hsa-circ-ORM1-overlap.1	chr9:117086297-117092856	SRR309264	393.845	692.191	49
hsa-circ-HIPK3.44	chr11:33307958-33309057	SRR309264	3.23775	2.1631	124
hsa-circ-PNN.3	chr14:39648294-39648666	SRR309264	2.33617	1.29786	69
hsa-circ-SETD3.17	chr14:99924615-99932150	SRR309264	2.47768	2.59572	104
hsa-circ-CXCL3-overlap.1	chr4:74904006-74964401	SRR309266	2.48229	1.46538	19
hsa-circ-CASP1-overlap.4	chr11:104903790-104912446	SRR309266	1.20729	1.75846	75
hsa-circ-MYL6B-overlap.2	chr12:56549202-56553514	SRR309266	2.27386	1.75846	237
hsa-circ-PSG5-overlap.1	chr19:43680021-43698746	SRR309266	10.055	9.08537	19
hsa-circ-CDR1-antisense.5	chrX:139865339-139866824	SRR309266	2.05964	1.46538	113
hsa-circ-HNRNPH1.25	chr5:179044051-179044111	SRR314738	1572.24	6.30243	38
hsa-circ-CDKN2B-AS1-antisense.30	chr9:21994137-22006246	SRR314738	1.36357	12.6049	75
hsa-circ-HNRNPH1.25	chr5:179044051-179044111	SRR314739	988.612	10.0386	38
hsa-circ-CDKN2B-AS1-antisense.30	chr9:21994137-22006246	SRR314739	1.54025	13.6237	75
hsa-circ-MARC2-overlap.3	chr1:220928288-220960561	SRR315331	1.18095	2.39456	77
hsa-circ-CTSL-overlap.1	chr9:90343499-90388160	SRR315331	11.7688	2.39456	60
hsa-circ-TUBG1-overlap.1	chr17:40764092-40812334	SRR315331	1.62113	2.39456	242
hsa-circ-ICMT.1	chr1:6291961-6292179	SRR317088	37.2521	6.01637	15
hsa-circ-DHDDS.60	chr1:26784281-26786635	SRR317088	42.9882	6.01637	71
hsa-circ-GNB1.92	chr1:1735857-1747301	SRR317088	6.08021	6.01637	20
hsa-circ-PI4KB.20	chr1:151288048-151288985	SRR317088	1.79413	6.01637	69
hsa-circ-CAPZA1.4	chr1:113196219-113202401	SRR317088	18.6878	12.0327	33
hsa-circ-ADAR.11	chr1:154560600-154560734	SRR317088	125.143	6.01637	18
hsa-circ-ABL2.59	chr1:179100445-179102509	SRR317088	20.0748	6.01637	73
hsa-circ-PRRC2C.23	chr1:171537385-171544267	SRR317088	5.78109	6.01637	71
hsa-circ-FAM228B.1	chr2:24357988-24362320	SRR317088	2.11463	6.01637	24
hsa-circ-CCT4.24	chr2:62103229-62110683	SRR317088	7.65982	6.01637	23
hsa-circ-STK39.27	chr2:168920009-168986268	SRR317088	13.0139	6.01637	47
hsa-circ-DNAJC13.37	chr3:132202218-132203516	SRR317088	8.75457	6.01637	38
hsa-circ-GOLIM4.4	chr3:167754623-167759262	SRR317088	11.6746	6.01637	56
hsa-circ-MBNL1.48	chr3:152132729-152150709	SRR317088	18.4488	6.01637	75
hsa-circ-NFKB1.17	chr4:103446668-103459113	SRR317088	13.4742	6.01637	62
hsa-circ-PDE5A.52	chr4:120517677-120528452	SRR317088	7.27493	6.01637	37
hsa-circ-SMARCA5.13	chr4:144464661-144465125	SRR317088	11.1596	18.0491	106
hsa-circ-KCNN2.6	chr5:113740134-113740553	SRR317088	4.28521	6.01637	40
hsa-circ-FAM13B.75	chr5:137320945-137324004	SRR317088	63.7165	6.01637	106
hsa-circ-CNOT8.1	chr5:154251289-154252211	SRR317088	6.14932	6.01637	33
hsa-circ-RIPK1-overlap.5	chr6:3076997-3078169	SRR317088	1.27427	6.01637	66
hsa-circ-FAM126A.3	chr7:23023562-23030758	SRR317088	50.5069	6.01637	30
hsa-circ-SNX13.1	chr7:17913150-17915413	SRR317088	2.94823	6.01637	15
hsa-circ-ZNF394-overlap.5	chr7:99090662-99092254	SRR317088	3.89575	6.01637	59
hsa-circ-intronic.12380	chr7:142013194-142045411	SRR317088	50.8845	6.01637	31
hsa-circ-MTUS1.39	chr8:17570722-17581342	SRR317088	6.9558	6.01637	13
hsa-circ-PCMTD1.10	chr8:52773404-52773806	SRR317088	26.9118	6.01637	93
hsa-circ-KMT2C.113	chr7:152007050-152012423	SRR317088	9.71024	6.01637	82
hsa-circ-ZFAT.128	chr8:135620971-135622898	SRR317088	6.26534	6.01637	23
hsa-circ-BNC2.4	chr9:16435552-16437522	SRR317088	1.91134	6.01637	41
hsa-circ-FAM120A.92	chr9:96233422-96261168	SRR317088	7.50891	6.01637	100
hsa-circ-LPAR1.9	chr9:113734352-113735838	SRR317088	37.6524	12.0327	82
hsa-circ-STXBP1.21	chr9:130423380-130428575	SRR317088	3.22899	6.01637	13
hsa-circ-ZFAND4.22	chr10:46135263-46159290	SRR317088	2.28092	6.01637	16
hsa-circ-DDX21.13	chr10:70719561-70720005	SRR317088	14.4562	6.01637	64
hsa-circ-HIPK3.44	chr11:33307958-33309057	SRR317088	21.8583	12.0327	124
hsa-circ-SDHAF2.2	chr11:61205096-61205585	SRR317088	10.3668	6.01637	91
hsa-circ-EXT2.1	chr11:44129232-44135851	SRR317088	6.78799	6.01637	40
hsa-circ-RNF216.8	chr7:5680784-5692141	SRR317088	8.88563	6.01637	55
hsa-circ-MRPS35.6	chr12:27867712-27877119	SRR317088	24.4715	6.01637	71
hsa-circ-SLC38A1.36	chr12:46622935-46648719	SRR317088	11.255	6.01637	39
hsa-circ-BIVM.5	chr13:103468777-103474509	SRR317088	6.39149	6.01637	12
hsa-circ-TPP2.31	chr13:103275226-103280274	SRR317088	10.3665	6.01637	51
hsa-circ-MGA.18	chr15:41961025-41962156	SRR317088	4.2383	6.01637	93
hsa-circ-UBE2Q2.52	chr15:76152218-76165909	SRR317088	7.03449	6.01637	16
hsa-circ-PIAS1.3	chr15:68434283-68446033	SRR317088	11.4709	6.01637	47
hsa-circ-DENND4A.89	chr15:66044716-66048810	SRR317088	4.91531	6.01637	12
hsa-circ-NEMF.54	chr14:50292584-50298079	SRR317088	4.96859	6.01637	42
hsa-circ-CYLD.8	chr16:50820765-50827575	SRR317088	4.39932	6.01637	15
hsa-circ-NFATC3.23	chr16:68155889-68157024	SRR317088	1.9357	12.0327	104
hsa-circ-TADA2A.67	chr17:35800605-35802753	SRR317088	12.7531	6.01637	58
hsa-circ-RBL1.9	chr20:35695126-35696589	SRR317088	5.63074	6.01637	39
hsa-circ-MTMR3.15	chr22:30366964-30375041	SRR317088	9.88654	6.01637	43
hsa-circ-TBC1D22A.106	chr22:47370185-47433094	SRR317088	7.05862	6.01637	44
hsa-circ-CDR1-antisense.5	chrX:139865339-139866824	SRR317088	8.62814	12.0327	113
hsa-circ-intronic.8053	chr22:22724150-22749435	SRR317088	1.04599	18.0491	23
hsa-circ-DNAJC16.30	chr1:15890423-15890854	SRR317094	15.6166	5.20162	18
hsa-circ-PLEKHM2.28	chr1:16044387-16047883	SRR317094	16.7022	5.20162	79
hsa-circ-PHACTR4.32	chr1:28800065-28802803	SRR317094	2.33307	5.20162	44
hsa-circ-DHDDS.60	chr1:26784281-26786635	SRR317094	44.3093	5.20162	71
hsa-circ-CMPK1.9	chr1:47834140-47840965	SRR317094	56.8494	5.20162	23
hsa-circ-SPATA6.38	chr1:48860938-48869554	SRR317094	5.55915	5.20162	16
hsa-circ-OMA1.12	chr1:58971731-59004982	SRR317094	2.48447	5.20162	53
hsa-circ-FGGY.52	chr1:59805629-59844509	SRR317094	2.75096	5.20162	74
hsa-circ-EIF4G3.38	chr1:21276495-21329301	SRR317094	1.01029	5.20162	13
hsa-circ-PKN2.11	chr1:89236034-89237562	SRR317094	7.2657	5.20162	59
hsa-circ-ATP2B4.37	chr1:203689676-203690538	SRR317094	3.11561	5.20162	26
hsa-circ-GON4L.9	chr1:155823066-155823597	SRR317094	11.3062	5.20162	72
hsa-circ-CDC42BPA.54	chr1:227192694-227204751	SRR317094	2.0814	5.20162	42
hsa-circ-AKT3.20	chr1:243776972-243859018	SRR317094	5.45872	5.20162	34
hsa-circ-EPT1.8	chr2:26587169-26598016	SRR317094	11.5253	5.20162	51
hsa-circ-NCOA1.1	chr2:24866834-24905997	SRR317094	3.0797	5.20162	11
hsa-circ-HEATR5B.66	chr2:37283582-37284623	SRR317094	7.3329	5.20162	35
hsa-circ-XPO1.26	chr2:61749745-61753656	SRR317094	113.726	5.20162	105
hsa-circ-XPO1.10	chr2:61749745-61761038	SRR317094	17.2268	10.4032	113
hsa-circ-STK39.26	chr2:168986050-168997268	SRR317094	25.2722	5.20162	55
hsa-circ-R3HDM1.154	chr2:136360069-136362586	SRR317094	3.34938	5.20162	66
hsa-circ-RHBDD1.15	chr2:227729319-227732034	SRR317094	1.99433	5.20162	76
hsa-circ-TRNT1.8	chr3:3178943-3186394	SRR317094	3.10332	5.20162	42
hsa-circ-GOLGA4.41	chr3:37315026-37343823	SRR317094	1.23839	5.20162	38
hsa-circ-SFMBT1.9	chr3:52977368-53003274	SRR317094	3.63029	5.20162	15
hsa-circ-SETD2.30	chr3:47103652-47108608	SRR317094	14.4905	5.20162	16
hsa-circ-SETD2.58	chr3:47139444-47144913	SRR317094	12.0937	5.20162	43
hsa-circ-PVRL3.11	chr3:110830876-110845182	SRR317094	1.56627	5.20162	56
hsa-circ-BBX.20	chr3:107429298-107435696	SRR317094	3.44596	5.20162	75
hsa-circ-CCDC14.3	chr3:123649948-123667979	SRR317094	2.45854	5.20162	56
hsa-circ-FAIM.1	chr3:138340248-138341258	SRR317094	3.29232	5.20162	26
hsa-circ-MBNL1.46	chr3:152132729-152165562	SRR317094	14.4118	5.20162	23
hsa-circ-ATP13A3.30	chr3:194146070-194152621	SRR317094	1.69946	5.20162	21
hsa-circ-NOP14.13	chr4:2951660-2952972	SRR317094	6.71471	5.20162	35
hsa-circ-WHSC1.100	chr4:1902352-1906105	SRR317094	6.11632	5.20162	75
hsa-circ-WHSC1.56	chr4:1976589-1978406	SRR317094	6.92094	5.20162	22
hsa-circ-FNDC3B.132	chr3:171965322-171969331	SRR317094	8.27833	20.8065	105
hsa-circ-UGT2B15-overlap.2	chr4:69431289-69528857	SRR317094	1.70756	26.0081	17
hsa-circ-USO1.7	chr4:76711302-76711950	SRR317094	6.84605	5.20162	56
hsa-circ-LRCH3-overlap.16	chr3:197597030-197602646	SRR317094	1.42045	5.20162	52
hsa-circ-ANKRD17.80	chr4:73956383-73958017	SRR317094	8.84642	5.20162	81
hsa-circ-SMARCA5.13	chr4:144464661-144465125	SRR317094	29.8306	20.8065	106
hsa-circ-SLC10A7.2	chr4:147425000-147431201	SRR317094	2.5508	5.20162	43
hsa-circ-DROSHA.50	chr5:31421378-31424578	SRR317094	21.1322	5.20162	78
hsa-circ-NIPBL.39	chr5:36953719-36958333	SRR317094	8.30046	5.20162	13
hsa-circ-IPO11.83	chr5:61846193-61887499	SRR317094	3.55146	10.4032	23
hsa-circ-YTHDC2.14	chr5:112868575-112871495	SRR317094	6.49722	5.20162	16
hsa-circ-CAST.23	chr5:96058342-96066564	SRR317094	69.641	5.20162	45
hsa-circ-CAST.49	chr5:96058342-96066564	SRR317094	6.73808	5.20162	45
hsa-circ-ARHGAP26.16	chr5:142416760-142437312	SRR317094	10.6287	5.20162	43
hsa-circ-MRS2.7	chr6:24416624-24418806	SRR317094	10.2645	5.20162	27
hsa-circ-BTBD9.16	chr6:38224184-38256237	SRR317094	28.5503	5.20162	14
hsa-circ-NUP153.100	chr6:17675135-17676001	SRR317094	2.76368	5.20162	34
hsa-circ-SDK1.17	chr7:3658711-3681737	SRR317094	3.77247	5.20162	24
hsa-circ-FAM120B.19	chr6:170697374-170704667	SRR317094	6.16756	5.20162	44
hsa-circ-TULP4-overlap.7	chr6:158733082-158735300	SRR317094	4.06836	5.20162	74
hsa-circ-RAPGEF5.11	chr7:22306582-22357656	SRR317094	3.02496	5.20162	20
hsa-circ-GNAI1.5	chr7:79828540-79842185	SRR317094	2.63703	5.20162	13
hsa-circ-CDK14.20	chr7:90355880-90419967	SRR317094	9.49976	5.20162	49
hsa-circ-ZNF277.4	chr7:111926927-111936366	SRR317094	2.81016	5.20162	28
hsa-circ-ZC3HC1.20	chr7:129668741-129688984	SRR317094	2.39675	5.20162	14
hsa-circ-HIPK2.14	chr7:139415730-139416814	SRR317094	7.06066	10.4032	100
hsa-circ-LEPROTL1.1	chr8:29959413-29962002	SRR317094	10.1233	5.20162	76
hsa-circ-CPNE3.5	chr8:87540763-87544808	SRR317094	9.62897	5.20162	19
hsa-circ-ARFGEF1.20	chr8:68163533-68172161	SRR317094	1.80497	5.20162	41
hsa-circ-LRRC6.4	chr8:133634856-133673873	SRR317094	1.37078	5.20162	26
hsa-circ-RNF38.8	chr9:36375930-36376124	SRR317094	55.3191	5.20162	61
hsa-circ-IARS.139	chr9:95030455-95032265	SRR317094	13.8612	5.20162	58
hsa-circ-CNTRL.2	chr9:123924133-123928458	SRR317094	2.18847	5.20162	57
hsa-circ-LPAR1.9	chr9:113734352-113735838	SRR317094	117.918	41.613	82
hsa-circ-UBAP2.124	chr9:33960823-33963789	SRR317094	150.257	10.4032	75
hsa-circ-RABGAP1.31	chr9:125751575-125752492	SRR317094	25.3196	5.20162	58
hsa-circ-FAM120A.10	chr9:96233422-96238620	SRR317094	2.23553	5.20162	99
hsa-circ-FAM120A.92	chr9:96233422-96261168	SRR317094	24.1776	5.20162	100
hsa-circ-PTK2.71	chr8:141799572-141840625	SRR317094	4.75892	5.20162	14
hsa-circ-PTK2.117	chr8:141828375-141874498	SRR317094	8.28928	5.20162	57
hsa-circ-VAV2.25	chr9:136671202-136677338	SRR317094	6.05239	5.20162	36
hsa-circ-ITGA8.5	chr10:15617487-15634303	SRR317094	20.2187	5.20162	11
hsa-circ-FAM188A.31	chr10:15838098-15889942	SRR317094	2.52131	5.20162	28
hsa-circ-APBB1IP.5	chr10:26800675-26802589	SRR317094	9.13426	5.20162	13
hsa-circ-WAC.46	chr10:28872327-28879761	SRR317094	9.69575	5.20162	34
hsa-circ-EHMT1.104	chr9:140646782-140657272	SRR317094	7.03042	5.20162	15
hsa-circ-NHLRC2.1	chr10:115636279-115644139	SRR317094	4.09647	5.20162	52
hsa-circ-EIF3A.18	chr10:120832952-120833449	SRR317094	1.47033	5.20162	15
hsa-circ-TALDO1.5	chr11:755878-760253	SRR317094	30.6028	5.20162	40
hsa-circ-PDHX.34	chr11:34991685-35006275	SRR317094	7.98922	5.20162	73
hsa-circ-HIPK3.44	chr11:33307958-33309057	SRR317094	29.9356	5.20162	124
hsa-circ-SDHAF2.2	chr11:61205096-61205585	SRR317094	5.15988	10.4032	91
hsa-circ-NUP160.13	chr11:47857202-47859175	SRR317094	4.65076	5.20162	58
hsa-circ-IFT46.6	chr11:118422500-118430579	SRR317094	15.4238	5.20162	52
hsa-circ-DDX6.43	chr11:118656760-118657227	SRR317094	2.48891	5.20162	57
hsa-circ-SIAE.4	chr11:124517260-124518071	SRR317094	9.58389	5.20162	41
hsa-circ-ZBTB44.9	chr11:130130750-130131824	SRR317094	8.04718	5.20162	100
hsa-circ-TMBIM4.3	chr12:66539620-66547228	SRR317094	14.047	5.20162	30
hsa-circ-EEA1.6	chr12:93226287-93246801	SRR317094	5.83953	5.20162	23
hsa-circ-PDS5B.8	chr13:33327469-33334858	SRR317094	1.71966	5.20162	17
hsa-circ-UCHL3.8	chr13:76134888-76143643	SRR317094	7.28654	5.20162	76
hsa-circ-PNN.3	chr14:39648294-39648666	SRR317094	14.5415	10.4032	69
hsa-circ-ABCC4.152	chr13:95813442-95822882	SRR317094	3.72866	5.20162	48
hsa-circ-UBE3A.1	chr15:25650607-25657118	SRR317094	35.1016	5.20162	102
hsa-circ-MGA.18	chr15:41961025-41962156	SRR317094	10.3298	5.20162	93
hsa-circ-SLTM.7	chr15:59204761-59205895	SRR317094	13.1677	5.20162	56
hsa-circ-SNX1.22	chr15:64404771-64411053	SRR317094	9.58144	5.20162	17
hsa-circ-PIAS1.12	chr15:68434283-68439038	SRR317094	23.0138	5.20162	60
hsa-circ-intronic.5121	chr16:792249-792543	SRR317094	1.29159	10.4032	24
hsa-circ-CHD2.41	chr15:93540186-93545547	SRR317094	5.42267	5.20162	61
hsa-circ-IQGAP1.39	chr15:91034564-91035943	SRR317094	5.69754	5.20162	14
hsa-circ-SF3B3.23	chr16:70566381-70573110	SRR317094	9.49608	5.20162	20
hsa-circ-STXBP4.3	chr17:53150260-53158544	SRR317094	1.91823	5.20162	33
hsa-circ-BCAS3.7	chr17:59152280-59161925	SRR317094	7.92095	5.20162	37
hsa-circ-ACTN4.18	chr19:39191239-39191761	SRR317094	23.1676	5.20162	11
hsa-circ-CEACAM5.2	chr19:42219568-42221652	SRR317094	226.677	5.20162	11
hsa-circ-LENG8.9	chr19:54969492-54969700	SRR317094	25.6014	5.20162	25
hsa-circ-NAPB.4	chr20:23370582-23383709	SRR317094	5.59669	5.20162	60
hsa-circ-NF1.69	chr17:29483000-29497015	SRR317094	9.7711	5.20162	62
hsa-circ-ADNP.7	chr20:49518553-49520538	SRR317094	19.9961	5.20162	18
hsa-circ-ATP9A.56	chr20:50290691-50307358	SRR317094	11.5684	5.20162	49
hsa-circ-ATP9A.41	chr20:50342357-50346517	SRR317094	8.30184	5.20162	49
hsa-circ-IFNAR1.1	chr21:34717551-34721849	SRR317094	6.06451	5.20162	17
hsa-circ-TRMT2B.24	chrX:100273959-100274392	SRR317094	21.1975	5.20162	36
hsa-circ-WDR44.34	chrX:117576206-117578457	SRR317094	5.94277	5.20162	22
hsa-circ-HUWE1.109	chrX:53641494-53641706	SRR317094	2.67802	5.20162	62
hsa-circ-ZMYM4.15	chr1:35846859-35847359	SRR317101	2.94485	12.3008	53
hsa-circ-RAB3GAP2.19	chr1:220386228-220387321	SRR317101	59.7297	12.3008	46
hsa-circ-YY1AP1.93	chr1:155646338-155649303	SRR317101	64.8467	12.3008	56
hsa-circ-SDCCAG8.34	chr1:243579003-243589860	SRR317101	11.6234	12.3008	59
hsa-circ-NCOA1.13	chr2:24866834-24881635	SRR317101	21.0685	12.3008	14
hsa-circ-NBAS.35	chr2:15534350-15557836	SRR317101	7.87244	12.3008	29
hsa-circ-CFLAR.57	chr2:202010100-202014558	SRR317101	108.702	24.6017	93
hsa-circ-GIGYF2.75	chr2:233612324-233613792	SRR317101	34.0433	12.3008	34
hsa-circ-NDUFA10.16	chr2:240929490-240946787	SRR317101	21.4576	12.3008	91
hsa-circ-TGFBR2.6	chr3:30713129-30715738	SRR317101	12.3662	12.3008	43
hsa-circ-ZNF717.8	chr3:75790426-75790887	SRR317101	49.6929	12.3008	15
hsa-circ-MBNL1.48	chr3:152132729-152150709	SRR317101	23.702	12.3008	75
hsa-circ-PHC3.51	chr3:169863210-169867032	SRR317101	14.9674	24.6017	119
hsa-circ-EXOC1.18	chr4:56744082-56756552	SRR317101	2.34245	12.3008	27
hsa-circ-FIP1L1.23	chr4:54280781-54294350	SRR317101	12.1878	12.3008	87
hsa-circ-RHOBTB3.28	chr5:95091099-95099324	SRR317101	52.2438	12.3008	81
hsa-circ-RANBP17.38	chr5:170305100-170323119	SRR317101	8.22994	12.3008	51
hsa-circ-FIG4.18	chr6:110086215-110113867	SRR317101	4.55261	12.3008	19
hsa-circ-TMEM209.16	chr7:129824023-129832663	SRR317101	15.2792	12.3008	27
hsa-circ-CUX1.38	chr7:101870646-101870949	SRR317101	18.6613	12.3008	84
hsa-circ-intronic.12380	chr7:142013194-142045411	SRR317101	14.0977	24.6017	31
hsa-circ-GLIS3.15	chr9:4286037-4286523	SRR317101	13.7958	12.3008	61
hsa-circ-UBAP2.37	chr9:33956076-33963789	SRR317101	93.0495	12.3008	41
hsa-circ-LPAR1.9	chr9:113734352-113735838	SRR317101	66.1754	12.3008	82
hsa-circ-GAPVD1.168	chr9:128099296-128099870	SRR317101	31.8365	12.3008	91
hsa-circ-DIP2C.45	chr10:412214-430086	SRR317101	1.62868	12.3008	27
hsa-circ-RUFY2.10	chr10:70140988-70145885	SRR317101	4.80633	12.3008	11
hsa-circ-GBF1.38	chr10:104119940-104120152	SRR317101	54.8242	12.3008	43
hsa-circ-FAM53B.3	chr10:126370175-126395456	SRR317101	11.6593	12.3008	72
hsa-circ-ZBTB44.9	chr11:130130750-130131824	SRR317101	5.12179	36.9025	100
hsa-circ-ITFG2.15	chr12:2926388-2927443	SRR317101	11.597	12.3008	15
hsa-circ-NCAPD2.3	chr12:6618882-6620418	SRR317101	7.35618	12.3008	26
hsa-circ-CHD4.35	chr12:6696549-6697588	SRR317101	19.0512	12.3008	23
hsa-circ-PLXNC1.14	chr12:94562928-94580249	SRR317101	15.9391	12.3008	37
hsa-circ-DRAM1.9	chr12:102301963-102308010	SRR317101	29.5594	12.3008	66
hsa-circ-TMED2.3	chr12:124071293-124074996	SRR317101	150.803	12.3008	77
hsa-circ-SMEK1.6	chr14:91947919-91952074	SRR317101	7.46008	12.3008	61
hsa-circ-SETD3.17	chr14:99924615-99932150	SRR317101	15.4159	12.3008	104
hsa-circ-MIR8071-2-antisense.3	chr14:106091232-106109862	SRR317101	8.84	86.1059	28
hsa-circ-MIR8071-1-antisense.5	chr14:106091232-106134902	SRR317101	11.1525	49.2034	12
hsa-circ-DYNC1H1.198	chr14:102506572-102507010	SRR317101	31.8121	12.3008	97
hsa-circ-POLR2E.12	chr19:1090906-1091906	SRR317101	64.9181	12.3008	63
hsa-circ-FOPNL.32	chr16:15967347-15978062	SRR317101	5.30955	12.3008	14
hsa-circ-AKT2.16	chr19:40761064-40771258	SRR317101	14.1116	12.3008	70
hsa-circ-CEP89.20	chr19:33406242-33406423	SRR317101	105.663	12.3008	12
hsa-circ-APOC1-overlap.1	chr19:45419446-45430290	SRR317101	23.3688	12.3008	123
hsa-circ-KIZ.1	chr20:21195172-21196286	SRR317101	40.7379	12.3008	43
hsa-circ-ARSE.1	chrX:2871183-2876476	SRR317101	15.7804	12.3008	34
hsa-circ-TBC1D22A.106	chr22:47370185-47433094	SRR317101	31.5863	12.3008	44
hsa-circ-MTMR1.4	chrX:149905066-149905920	SRR317101	18.9026	12.3008	39
hsa-circ-DHDDS.41	chr1:26772806-26774151	SRR317105	20.2936	8.33807	89
hsa-circ-TMEM59.14	chr1:54506428-54513045	SRR317105	27.0349	8.33807	26
hsa-circ-PI4KB.20	chr1:151288048-151288985	SRR317105	5.07837	8.33807	69
hsa-circ-SETDB1.37	chr1:150921597-150922001	SRR317105	11.559	8.33807	24
hsa-circ-PRKD3-overlap.2	chr2:37543379-37544322	SRR317105	4.24403	8.33807	92
hsa-circ-MTA3.15	chr2:42946127-42950175	SRR317105	23.4185	8.33807	61
hsa-circ-XPO1.10	chr2:61749745-61761038	SRR317105	1.60388	8.33807	113
hsa-circ-FAM171B.1	chr2:187604954-187618776	SRR317105	3.45875	8.33807	24
hsa-circ-TLK1.1	chr2:171902683-171906684	SRR317105	2.17687	8.33807	24
hsa-circ-PDK1.12	chr2:173423435-173429801	SRR317105	11.1045	8.33807	40
hsa-circ-CDCP1.1	chr3:45153574-45153937	SRR317105	1.08589	8.33807	11
hsa-circ-GOLIM4.4	chr3:167754623-167759262	SRR317105	28.1702	8.33807	56
hsa-circ-MBNL1.48	chr3:152132729-152150709	SRR317105	44.7995	8.33807	75
hsa-circ-TBC1D14.12	chr4:7008358-7016284	SRR317105	3.41412	8.33807	35
hsa-circ-FNDC3B.104	chr3:171830241-171944737	SRR317105	56.6199	8.33807	17
hsa-circ-FNDC3B.46	chr3:171969049-172025291	SRR317105	14.1654	8.33807	50
hsa-circ-SMARCA5.13	chr4:144464661-144465125	SRR317105	18.2092	16.6761	106
hsa-circ-MSH3.14	chr5:80063751-80074655	SRR317105	2.35401	8.33807	21
hsa-circ-RHOBTB3.28	chr5:95091099-95099324	SRR317105	12.1504	8.33807	81
hsa-circ-SPARC.20	chr5:151043647-151049345	SRR317105	494.303	8.33807	43
hsa-circ-FBXO9.2	chr6:52935854-52941341	SRR317105	12.5177	8.33807	58
hsa-circ-FIG4.18	chr6:110086215-110113867	SRR317105	2.94318	8.33807	19
hsa-circ-PHIP.49	chr6:79752559-79770535	SRR317105	11.8624	8.33807	92
hsa-circ-HBS1L.8	chr6:135360710-135363264	SRR317105	7.52278	8.33807	57
hsa-circ-TULP4-overlap.7	chr6:158733082-158735300	SRR317105	2.99444	16.6761	74
hsa-circ-PMPCB.2	chr7:102944288-102944937	SRR317105	2.43877	8.33807	54
hsa-circ-UTRN.40	chr6:144858717-144860579	SRR317105	10.9316	8.33807	52
hsa-circ-PTPN12.81	chr7:77200394-77221573	SRR317105	6.7773	8.33807	40
hsa-circ-intronic.12380	chr7:142013194-142045411	SRR317105	23.579	16.6761	31
hsa-circ-CUX1.38	chr7:101870646-101870949	SRR317105	11.9491	8.33807	84
hsa-circ-intronic.12388	chr7:142162314-142180809	SRR317105	7.44512	16.6761	11
hsa-circ-PPP3CC.4	chr8:22332466-22333137	SRR317105	3.53022	8.33807	70
hsa-circ-PCMTD1.10	chr8:52773404-52773806	SRR317105	12.8936	8.33807	93
hsa-circ-BIRC6.297	chr2:32703702-32704685	SRR317105	7.33615	8.33807	49
hsa-circ-RCL1.26	chr9:4823547-4827033	SRR317105	45.9079	8.33807	75
hsa-circ-ASAP1.114	chr8:131370262-131374017	SRR317105	28.7467	16.6761	74
hsa-circ-FAM120A.92	chr9:96233422-96261168	SRR317105	10.4201	8.33807	100
hsa-circ-UBAP2.143	chr9:33971648-33973235	SRR317105	119.139	16.6761	126
hsa-circ-PTBP3.175	chr9:115030328-115060196	SRR317105	12.7375	8.33807	59
hsa-circ-LPAR1.9	chr9:113734352-113735838	SRR317105	120.362	8.33807	82
hsa-circ-CUL2.32	chr10:35349801-35360267	SRR317105	2.177	8.33807	65
hsa-circ-PDSS1.4	chr10:26993605-26998697	SRR317105	35.0928	8.33807	14
hsa-circ-TNKS2.10	chr10:93608139-93611093	SRR317105	11.4539	8.33807	40
hsa-circ-EXOSC1-overlap.1	chr10:99196173-99197507	SRR317105	98.3911	8.33807	61
hsa-circ-HIPK3.44	chr11:33307958-33309057	SRR317105	62.0246	41.6904	124
hsa-circ-NUP98.170	chr11:3752620-3765879	SRR317105	11.1168	8.33807	16
hsa-circ-FGD4.116	chr12:32760890-32764217	SRR317105	9.06776	8.33807	53
hsa-circ-GLI1.9	chr12:57861115-57862007	SRR317105	6.67077	8.33807	20
hsa-circ-HNRNPA1L2.11	chr13:53206556-53211581	SRR317105	34.9718	8.33807	15
hsa-circ-TM9SF2.18	chr13:100191699-100196249	SRR317105	52.2858	8.33807	18
hsa-circ-PCCA.38	chr13:101020725-101101559	SRR317105	26.6943	8.33807	20
hsa-circ-STRN3.47	chr14:31416295-31425448	SRR317105	5.26224	8.33807	32
hsa-circ-HEATR5A.103	chr14:31849672-31856581	SRR317105	6.26216	8.33807	29
hsa-circ-PAPOLA.2	chr14:96986391-96994343	SRR317105	2.11224	8.33807	30
hsa-circ-IQGAP1.79	chr15:90982563-90986710	SRR317105	7.19785	8.33807	81
hsa-circ-ARL6IP1.5	chr16:18805920-18810156	SRR317105	6.10872	8.33807	13
hsa-circ-NMRAL1.12	chr16:4516153-4519466	SRR317105	5.21987	8.33807	75
hsa-circ-CARHSP1.13	chr16:8952206-8953192	SRR317105	24.2843	8.33807	65
hsa-circ-DNAJA2.2	chr16:47001424-47002076	SRR317105	50.3114	8.33807	40
hsa-circ-DYNC1H1.198	chr14:102506572-102507010	SRR317105	35.1055	16.6761	97
hsa-circ-NFATC3.23	chr16:68155889-68157024	SRR317105	9.17511	8.33807	104
hsa-circ-SPECC1.21	chr17:20107645-20109225	SRR317105	6.8611	8.33807	114
hsa-circ-MED1.18	chr17:37579579-37584043	SRR317105	5.85814	8.33807	40
hsa-circ-SPAG9.37	chr17:49067810-49071296	SRR317105	5.55145	8.33807	39
hsa-circ-CTDP1.9	chr18:77455224-77464917	SRR317105	5.02929	8.33807	49
hsa-circ-KEAP1.9	chr19:10610070-10610756	SRR317105	11.665	8.33807	18
hsa-circ-TGFB1.7	chr19:41847787-41848152	SRR317105	30.8401	8.33807	74
hsa-circ-UBA2.6	chr19:34922765-34929671	SRR317105	47.9857	8.33807	70
hsa-circ-MYO9B.94	chr19:17267718-17270294	SRR317105	27.7225	8.33807	46
hsa-circ-VASP.12	chr19:46020920-46021352	SRR317105	12.2559	8.33807	56
hsa-circ-RALY.12	chr20:32659871-32666359	SRR317105	11.652	8.33807	53
hsa-circ-ELMO2.10	chr20:45021731-45023171	SRR317105	7.91367	8.33807	11
hsa-circ-FN1.667	chr2:216279559-216284108	SRR317105	84.6329	8.33807	32
hsa-circ-ADARB1.13	chr21:46548316-46554747	SRR317105	14.0642	8.33807	83
hsa-circ-TMEM184B.1	chr22:38641940-38644025	SRR317105	15.2051	8.33807	63
hsa-circ-MID2.16	chrX:107083899-107097934	SRR317105	10.4463	8.33807	57
hsa-circ-DOCK11.15	chrX:117788564-117788924	SRR317105	15.1463	16.6761	55
hsa-circ-CTPS1.29	chr1:41474465-41475261	SRR317107	25.9983	9.48183	45
hsa-circ-ZMYM4.42	chr1:35857812-35865177	SRR317107	6.35165	9.48183	13
hsa-circ-TRAF5.3	chr1:211526580-211527809	SRR317107	17.5295	9.48183	72
hsa-circ-ORC2.19	chr2:201807407-201822856	SRR317107	3.87388	9.48183	13
hsa-circ-TNIK.173	chr3:170906490-170912424	SRR317107	5.09098	9.48183	49
hsa-circ-SEPSECS.6	chr4:25128885-25160729	SRR317107	1.21567	9.48183	53
hsa-circ-PACRGL-overlap.8	chr4:20711305-20729020	SRR317107	6.60486	9.48183	18
hsa-circ-FCHO2.28	chr5:72370568-72373320	SRR317107	38.0379	18.9637	99
hsa-circ-CAST.31	chr5:96058342-96066564	SRR317107	11.5621	9.48183	45
hsa-circ-CAST.23	chr5:96058342-96066564	SRR317107	49.3898	9.48183	45
hsa-circ-TMEM181.54	chr6:159004985-159006457	SRR317107	15.9025	9.48183	70
hsa-circ-ZKSCAN1.13	chr7:99621041-99621930	SRR317107	3.59005	18.9637	115
hsa-circ-SND1.6	chr7:127484376-127544872	SRR317107	97.1505	9.48183	13
hsa-circ-FNTA.19	chr8:42924697-42927450	SRR317107	56.1625	9.48183	65
hsa-circ-HOOK3.12	chr8:42812236-42819617	SRR317107	96.9384	9.48183	61
hsa-circ-ATAD2.18	chr8:124392768-124392917	SRR317107	182.519	9.48183	22
hsa-circ-ASPH.200	chr8:62489330-62546286	SRR317107	51.6611	9.48183	13
hsa-circ-PTBP3.150	chr9:115013208-115015068	SRR317107	56.0406	9.48183	55
hsa-circ-KIF5B.35	chr10:32308785-32310215	SRR317107	23.382	9.48183	36
hsa-circ-DMBT1.58	chr10:124350180-124352111	SRR317107	12.8759	9.48183	12
hsa-circ-HIPK3.44	chr11:33307958-33309057	SRR317107	19.7308	18.9637	124
hsa-circ-ZBTB44.9	chr11:130130750-130131824	SRR317107	9.85502	9.48183	100
hsa-circ-USP30.4	chr12:109509416-109511337	SRR317107	22.9385	9.48183	50
hsa-circ-CORO1C.18	chr12:109046047-109051199	SRR317107	18.3441	9.48183	28
hsa-circ-ZMYM2.3	chr13:20576989-20580726	SRR317107	15.0259	9.48183	43
hsa-circ-FNDC3A.102	chr13:49771012-49772710	SRR317107	12.3276	9.48183	49
hsa-circ-PIBF1.18	chr13:73482668-73505405	SRR317107	15.4424	9.48183	11
hsa-circ-VWA8.55	chr13:42385360-42393522	SRR317107	6.16458	9.48183	71
hsa-circ-UGGT2.35	chr13:96515882-96519677	SRR317107	60.0211	9.48183	42
hsa-circ-PSEN1.30	chr14:73614502-73614814	SRR317107	71.8595	9.48183	94
hsa-circ-GABPB1.74	chr15:50592985-50593565	SRR317107	9.28816	9.48183	78
hsa-circ-MGA.63	chr15:41988272-41991357	SRR317107	3.13642	9.48183	89
hsa-circ-CLPX.10	chr15:65471271-65472542	SRR317107	10.3172	9.48183	69
hsa-circ-MYO19.71	chr17:34864900-34867294	SRR317107	9.83689	9.48183	71
hsa-circ-ENGASE.6	chr17:77073511-77073946	SRR317107	20.096	9.48183	67
hsa-circ-ITPKC.5	chr19:41242890-41243674	SRR317107	87.9462	9.48183	80
hsa-circ-VAMP3.9	chr1:7837219-7838229	SRR317108	53.0444	21.6458	110
hsa-circ-CEP104.5	chr1:3761470-3761915	SRR317108	162.959	10.8229	31
hsa-circ-PLEKHM2.13	chr1:16046228-16047883	SRR317108	32.3798	10.8229	44
hsa-circ-STXBP3.3	chr1:109336203-109342927	SRR317108	2.67053	10.8229	22
hsa-circ-CAPZA1.4	chr1:113196219-113202401	SRR317108	37.0893	10.8229	33
hsa-circ-TRAF5.3	chr1:211526580-211527809	SRR317108	18.1631	10.8229	72
hsa-circ-YY1AP1.93	chr1:155646338-155649303	SRR317108	14.3323	10.8229	56
hsa-circ-RAB1A.8	chr2:65318116-65331940	SRR317108	15.1775	10.8229	32
hsa-circ-NR2C2.24	chr3:15055095-15057761	SRR317108	15.0905	10.8229	20
hsa-circ-RBMS3.74	chr3:29910348-29941246	SRR317108	16.5726	10.8229	33
hsa-circ-PHC3.19	chr3:169840378-169847340	SRR317108	3.25359	10.8229	18
hsa-circ-PHC3.51	chr3:169863210-169867032	SRR317108	75.607	32.4686	119
hsa-circ-AFF1.14	chr4:87967317-87968746	SRR317108	10.9109	10.8229	97
hsa-circ-ERAP1.2	chr5:96132877-96139646	SRR317108	20.522	10.8229	11
hsa-circ-FAM13B.114	chr5:137284643-137284873	SRR317108	38.0223	10.8229	25
hsa-circ-FAM13B.75	chr5:137320945-137324004	SRR317108	17.9289	21.6458	106
hsa-circ-CAP2.5	chr6:17539499-17543374	SRR317108	5.16353	10.8229	11
hsa-circ-HERPUD2.1	chr7:35707043-35712888	SRR317108	11.6226	10.8229	89
hsa-circ-CDK13.1	chr7:40027197-40027857	SRR317108	2.012	10.8229	71
hsa-circ-ZKSCAN1.13	chr7:99621041-99621930	SRR317108	2.9398	10.8229	115
hsa-circ-intronic.12380	chr7:142013194-142045411	SRR317108	14.1064	21.6458	31
hsa-circ-EZH2.3	chr7:148543561-148544397	SRR317108	54.5507	10.8229	77
hsa-circ-ESYT2.54	chr7:158531713-158540971	SRR317108	21.6866	10.8229	28
hsa-circ-PCMTD1.10	chr8:52773404-52773806	SRR317108	49.9512	10.8229	93
hsa-circ-NCOA2.27	chr8:71071739-71075089	SRR317108	34.7385	10.8229	89
hsa-circ-ZFPM2.2	chr8:106431371-106456609	SRR317108	49.386	21.6458	37
hsa-circ-EFR3A.3	chr8:132962215-132968152	SRR317108	1.61499	10.8229	38
hsa-circ-LPAR1.9	chr9:113734352-113735838	SRR317108	80.4677	32.4686	82
hsa-circ-GDI2.22	chr10:5836847-5842668	SRR317108	8.88808	10.8229	73
hsa-circ-GAPVD1.168	chr9:128099296-128099870	SRR317108	27.0998	10.8229	91
hsa-circ-KIF5B.35	chr10:32308785-32310215	SRR317108	12.3585	10.8229	36
hsa-circ-TSG101.11	chr11:18536224-18541150	SRR317108	7.78897	10.8229	63
hsa-circ-HIPK3.44	chr11:33307958-33309057	SRR317108	46.7415	21.6458	124
hsa-circ-AEBP2.6	chr12:19615443-19626289	SRR317108	18.9288	10.8229	85
hsa-circ-CLIP1.38	chr12:122825299-122826244	SRR317108	11.3098	21.6458	64
hsa-circ-RB1.10	chr13:48947540-48955579	SRR317108	3.82108	10.8229	14
hsa-circ-PRMT5.4	chr14:23395341-23396869	SRR317108	16.1565	10.8229	75
hsa-circ-FKBP3-overlap.1	chr14:45587230-45599993	SRR317108	1.49208	10.8229	61
hsa-circ-HECTD1.1	chr14:31637503-31638674	SRR317108	10.7546	10.8229	26
hsa-circ-UBE3A.1	chr15:25650607-25657118	SRR317108	29.1213	10.8229	102
hsa-circ-AQR.44	chr15:35152242-35159810	SRR317108	9.73471	10.8229	32
hsa-circ-ZNF609-overlap.6	chr15:64791491-64792365	SRR317108	5.4609	32.4686	119
hsa-circ-SPG11.19	chr15:44907560-44912601	SRR317108	5.42756	10.8229	67
hsa-circ-MESDC2.1	chr15:81271271-81274523	SRR317108	12.8791	10.8229	20
hsa-circ-AKAP13.109	chr15:86207793-86213061	SRR317108	1.15296	10.8229	43
hsa-circ-SMG1.7	chr16:18852886-18856973	SRR317108	2.80573	10.8229	74
hsa-circ-XPO6.13	chr16:28132990-28143724	SRR317108	7.8016	10.8229	16
hsa-circ-GSE1.8	chr16:85667519-85667738	SRR317108	44.5568	10.8229	119
hsa-circ-KIAA0753.4	chr17:6498291-6503778	SRR317108	6.59725	10.8229	11
hsa-circ-TOM1L2.61	chr17:17787947-17797124	SRR317108	39.0076	10.8229	22
hsa-circ-TAOK1.68	chr17:27809214-27822745	SRR317108	5.06121	10.8229	12
hsa-circ-GOSR1.22	chr17:28808160-28819771	SRR317108	11.688	10.8229	24
hsa-circ-C17orf67.1	chr17:54892229-54902682	SRR317108	1.71529	10.8229	23
hsa-circ-MTCL1.1	chr18:8718421-8720494	SRR317108	9.17459	10.8229	69
hsa-circ-DYM.12	chr18:46858233-46860223	SRR317108	23.138	10.8229	41
hsa-circ-MED13.57	chr17:60106901-60112969	SRR317108	4.40547	10.8229	41
hsa-circ-PIP5K1C.71	chr19:3660963-3661999	SRR317108	87.2158	10.8229	96
hsa-circ-GMIP.22	chr19:19750893-19751380	SRR317108	48.9158	10.8229	85
hsa-circ-APOC1-overlap.1	chr19:45419446-45430290	SRR317108	1.00893	10.8229	123
hsa-circ-CEP250.12	chr20:34067055-34067970	SRR317108	1.38644	10.8229	15
hsa-circ-RPN2.91	chr20:35835675-35838568	SRR317108	11.5819	10.8229	55
hsa-circ-NF1.69	chr17:29483000-29497015	SRR317108	5.14161	10.8229	62
hsa-circ-SMARCB1.17	chr22:24133942-24135875	SRR317108	5.13791	10.8229	39
hsa-circ-FBXO7.12	chr22:32874967-32875262	SRR317108	29.3589	10.8229	92
hsa-circ-MID1.20	chrX:10534927-10535643	SRR317108	5.17372	10.8229	38
hsa-circ-EIF5B.10	chr2:99976698-99988193	SRR317196	31.1408	3.1354	14
hsa-circ-CDC73.15	chr1:193172924-193181607	SRR317201	527.402	1.36128	11
hsa-circ-PEBP1-antisense.2	chr12:118583263-118583380	SRR317201	25831.1	2.04192	38
hsa-circ-SPECC1.21	chr17:20107645-20109225	SRR317201	18.8309	1.36128	114
hsa-circ-GBAP1-antisense.2	chr1:155180338-155200800	SRR332244	1.35073	6.05976	181
hsa-circ-MYL6B-overlap.2	chr12:56549202-56553514	SRR332244	2.15914	13.2213	237
hsa-circ-SNX22-antisense.7	chr15:64448254-64448341	SRR332244	49902.4	2.75444	21
hsa-circ-DDX5-antisense.3	chr17:62496332-62496446	SRR332244	18892.3	1.10178	37
hsa-circ-intronic.6553	chr19:4035800-4035921	SRR332244	2068.14	1.10178	14
hsa-circ-APOC1-overlap.1	chr19:45419446-45430290	SRR332244	57.1425	3.85621	123
hsa-circ-intronic.3333	chr14:106236629-106236862	SRR332285	4.19339	3.58639	16
hsa-circ-NBPF10.3	chr1:145323653-145332395	SRR332285	9.37955	1.3449	21
hsa-circ-TUBG1-overlap.1	chr17:40764092-40812334	SRR332286	2.41649	3.003	242
hsa-circ-CFH-overlap.3	chr1:196682864-196749103	SRR346068	4.35887	2.20705	43
hsa-circ-CANX.19	chr5:179146668-179146782	SRR346068	323.407	2.20705	56
hsa-circ-HNRNPA2B1.18	chr7:26232870-26232993	SRR346068	317.844	1.47137	76
hsa-circ-NIPSNAP3A-overlap.1	chr9:107515186-107528816	SRR346068	1.63108	2.94273	105
hsa-circ-APOC1-overlap.1	chr19:45419446-45430290	SRR346068	41.4958	7.35683	123
hsa-circ-CFH-overlap.3	chr1:196682864-196749103	SRR346069	3.77396	4.36797	43
hsa-circ-CANX.19	chr5:179146668-179146782	SRR346069	382.66	1.45599	56
hsa-circ-NRM-antisense.5	chr6:30655927-30655996	SRR346069	31.5441	1.45599	14
hsa-circ-PHF14.45	chr7:11021998-11030474	SRR346069	3.15008	1.45599	51
hsa-circ-HNRNPA2B1.18	chr7:26232870-26232993	SRR346069	597.202	1.45599	76
hsa-circ-AHNAK-antisense.17	chr11:62285373-62285565	SRR346069	73.5516	1.45599	22
hsa-circ-intronic.3300	chr14:105628808-105628994	SRR346069	23.3473	2.91198	18
hsa-circ-APOC1-overlap.1	chr19:45419446-45430290	SRR346069	29.414	11.6479	123
hsa-circ-CFH-overlap.3	chr1:196682864-196749103	SRR346070	3.23872	7.93425	43
hsa-circ-CANX.19	chr5:179146668-179146782	SRR346070	416.511	1.58685	56
hsa-circ-APOC1-overlap.1	chr19:45419446-45430290	SRR346070	28.4727	5.55398	123
hsa-circ-NRM-antisense.5	chr6:30655927-30655996	SRR346467	459.045	1.81956	14
hsa-circ-CCDC80-antisense.10	chr3:112357577-112357722	SRR350279	11312.9	1.77728	13
hsa-circ-CXCL3-overlap.1	chr4:74904006-74964401	SRR350279	81.4928	2.2216	19
hsa-circ-TUBB2A-overlap.3	chr6:3157640-3179946	SRR350279	14595	20.883	124
hsa-circ-HLA-B-overlap.11	chr6:31322255-31349855	SRR350279	685.943	1.77728	124
hsa-circ-MYL6B-overlap.2	chr12:56549202-56553514	SRR350279	4.18964	10.2194	237
hsa-circ-VIM-antisense.46	chr10:17271339-17271531	SRR350279	5344.18	1.33296	13
hsa-circ-COL1A2.90	chr7:94056499-94056607	SRR350279	8308.17	2.2216	15
hsa-circ-GTF2F1-overlap.1	chr19:6381132-6381412	SRR350279	1.74175	1.33296	22
hsa-circ-NID1-antisense.1	chr1:236140833-236140951	SRR350280	4512.94	2.64715	11
hsa-circ-CXCL3-overlap.1	chr4:74904006-74964401	SRR350280	124.897	3.78164	19
hsa-circ-TUBB2A-overlap.3	chr6:3157640-3179946	SRR350280	6870.89	13.6139	124
hsa-circ-HLA-B-overlap.11	chr6:31322255-31349855	SRR350280	459.722	17.3955	124
hsa-circ-CTSL-overlap.1	chr9:90343499-90388160	SRR350280	67.6993	3.02531	60
hsa-circ-MYL6B-overlap.2	chr12:56549202-56553514	SRR350280	3.68492	11.7231	237
hsa-circ-ZNF609-overlap.6	chr15:64791491-64792365	SRR350280	4.40544	1.13449	119
hsa-circ-MRPL28-overlap.2	chr16:418327-418560	SRR350280	1.99358	1.51266	25
hsa-circ-POLR2A-antisense.64	chr17:7416856-7417045	SRR350280	194.593	1.13449	18
hsa-circ-DDX5-antisense.3	chr17:62496332-62496446	SRR350280	12693.7	4.91613	37
hsa-circ-PPP2R1A-antisense.3	chr19:52729272-52729413	SRR350280	492.461	2.64715	11
hsa-circ-intronic.6886	chr20:17639407-17639557	SRR350280	1556.91	1.89082	14
hsa-circ-MAN1A2.20	chr1:117944807-117948267	SRR353635	35.7441	7.4123	86
hsa-circ-CR1.5	chr1:207755262-207785386	SRR353635	1.70124	1.69865	38
hsa-circ-CR1.4	chr1:207760730-207790147	SRR353635	2.13987	1.38981	45
hsa-circ-ZC3H6.5	chr2:113057425-113057606	SRR353635	217.027	5.09595	73
hsa-circ-RNF168.2	chr3:196214269-196215554	SRR353635	17.7437	7.72114	52
hsa-circ-SMARCA5.13	chr4:144464661-144465125	SRR353635	11.6422	1.69865	106
hsa-circ-WDR60.4	chr7:158662545-158669382	SRR353635	15.4558	2.31634	31
hsa-circ-CSPP1.23	chr8:68044185-68049838	SRR353635	2.66628	1.38981	60
hsa-circ-CNTRL.2	chr9:123924133-123928458	SRR353635	3.63077	2.77961	57
hsa-circ-FOLR3-overlap.1	chr11:71850630-71888660	SRR353635	5.21154	4.01499	39
hsa-circ-CHD2.41	chr15:93540186-93545547	SRR353635	1.8786	1.54423	61
hsa-circ-ITGAM-overlap.5	chr16:31309065-31374396	SRR353635	8.04466	2.77961	46
hsa-circ-CHD6.2	chr20:40161688-40179999	SRR353635	1.39903	1.85307	59
hsa-circ-ATRX.53	chrX:76907603-76912143	SRR353635	4.97768	3.3973	43
hsa-circ-MAN1A2.20	chr1:117944807-117948267	SRR353636	40.0752	9.0757	86
hsa-circ-MAN1A2.6	chr1:117944807-117963271	SRR353636	5.23287	20.3923	177
hsa-circ-UBXN4.22	chr2:136505836-136528305	SRR353636	4.59391	1.12046	30
hsa-circ-UBXN4.9	chr2:136505836-136530117	SRR353636	1.35189	1.2325	54
hsa-circ-RNF168.2	chr3:196214269-196215554	SRR353636	23.8555	11.7648	52
hsa-circ-NEK1.196	chr4:170428187-170429482	SRR353636	2.61886	2.01682	16
hsa-circ-ZC3H6.5	chr2:113057425-113057606	SRR353636	311.23	7.50706	73
hsa-circ-ZC3H6.10	chr2:113057425-113069514	SRR353636	3.0224	1.34455	17
hsa-circ-PHF14.45	chr7:11021998-11030474	SRR353636	7.97119	1.79273	51
hsa-circ-WDR60.4	chr7:158662545-158669382	SRR353636	24.3165	2.91319	31
hsa-circ-CSPP1.23	chr8:68044185-68049838	SRR353636	5.23768	2.68909	60
hsa-circ-KIAA2026.2	chr9:5968018-5988545	SRR353636	4.29923	1.34455	58
hsa-circ-CNTRL.2	chr9:123924133-123928458	SRR353636	4.80724	2.24091	57
hsa-circ-FOLR3-overlap.1	chr11:71850630-71888660	SRR353636	1.17378	2.465	39
hsa-circ-RSF1.23	chr11:77409531-77413540	SRR353636	2.38869	1.2325	38
hsa-circ-ERGIC2-overlap.2	chr12:29492783-29494151	SRR353636	1.65133	1.00841	16
hsa-circ-SLTM.25	chr15:59204761-59209198	SRR353636	7.15546	1.45659	86
hsa-circ-NEMF.54	chr14:50292584-50298079	SRR353636	3.87429	1.2325	42
hsa-circ-CHD2.41	chr15:93540186-93545547	SRR353636	7.23227	3.02523	61
hsa-circ-ITGAM-overlap.5	chr16:31309065-31374396	SRR353636	3.46994	2.68909	46
hsa-circ-CHD6.2	chr20:40161688-40179999	SRR353636	5.44134	3.47341	59
hsa-circ-EP300.51	chr22:41568502-41569788	SRR353636	5.19228	1.00841	30
hsa-circ-ATRX.53	chrX:76907603-76912143	SRR353636	10.7958	4.70592	43
hsa-circ-MAN1A2.20	chr1:117944807-117948267	SRR353637	6.30864	2.81824	86
hsa-circ-RNF168.2	chr3:196214269-196215554	SRR353637	12.1224	4.67023	52
hsa-circ-ZC3H6.5	chr2:113057425-113057606	SRR353637	143.842	16.6679	73
hsa-circ-PHF14.45	chr7:11021998-11030474	SRR353637	4.11422	2.09355	51
hsa-circ-WDR60.4	chr7:158662545-158669382	SRR353637	6.04094	1.44938	31
hsa-circ-CSPP1.23	chr8:68044185-68049838	SRR353637	1.63488	1.1273	60
hsa-circ-FOLR3-overlap.1	chr11:71850630-71888660	SRR353637	5.97479	2.81824	39
hsa-circ-CHD2.41	chr15:93540186-93545547	SRR353637	4.94385	2.81824	61
hsa-circ-ITGAM-overlap.5	chr16:31309065-31374396	SRR353637	7.72023	3.38189	46
hsa-circ-ITGAX-overlap.1	chr16:31373931-31421845	SRR353637	1.27438	2.97928	52
hsa-circ-ATRX.53	chrX:76907603-76912143	SRR353637	3.90932	3.22085	43
hsa-circ-MIER1.45	chr1:67423741-67428843	SRR353638	1.49898	1.89484	63
hsa-circ-MAN1A2.20	chr1:117944807-117948267	SRR353638	20.25	11.6397	86
hsa-circ-ZC3H6.5	chr2:113057425-113057606	SRR353638	720	15.4294	73
hsa-circ-ZC3H6.10	chr2:113057425-113069514	SRR353638	4.82082	1.28578	17
hsa-circ-RNF168.2	chr3:196214269-196215554	SRR353638	41.1015	16.7152	52
hsa-circ-NEK1.196	chr4:170428187-170429482	SRR353638	3.07906	1.15044	16
hsa-circ-PHF14.45	chr7:11021998-11030474	SRR353638	10.8016	1.89484	51
hsa-circ-WDR60.4	chr7:158662545-158669382	SRR353638	23.2961	3.51899	31
hsa-circ-CSPP1.23	chr8:68044185-68049838	SRR353638	8.16487	4.39873	60
hsa-circ-MTDH.21	chr8:98725889-98731417	SRR353638	26.123	1.08276	32
hsa-circ-KIAA2026.1	chr9:5968018-5969436	SRR353638	3.70054	1.21811	24
hsa-circ-KIAA2026.2	chr9:5968018-5988545	SRR353638	3.90196	2.43622	58
hsa-circ-NEMF.54	chr14:50292584-50298079	SRR353638	8.14886	1.15044	42
hsa-circ-CHD2.41	chr15:93540186-93545547	SRR353638	11.626	5.14313	61
hsa-circ-CHD2.17	chr15:93543741-93552553	SRR353638	9.03224	1.96251	47
hsa-circ-ATRX.53	chrX:76907603-76912143	SRR353638	9.63959	8.39143	43
hsa-circ-THOC2.11	chrX:122744768-122748040	SRR353638	1.48799	1.28578	17
hsa-circ-AMY2B-overlap.5	chr1:104116881-104162406	SRR353639	4.43336	1.18341	27
hsa-circ-MAN1A2.20	chr1:117944807-117948267	SRR353639	27.6055	6.6567	86
hsa-circ-MAN1A2.6	chr1:117944807-117963271	SRR353639	12.3374	12.7217	177
hsa-circ-ZC3H6.5	chr2:113057425-113057606	SRR353639	325.369	11.2424	73
hsa-circ-RNF168.2	chr3:196214269-196215554	SRR353639	19.8854	5.39932	52
hsa-circ-PHF14.45	chr7:11021998-11030474	SRR353639	9.92622	2.29286	51
hsa-circ-CSPP1.23	chr8:68044185-68049838	SRR353639	6.73097	2.58872	60
hsa-circ-FOLR3-overlap.1	chr11:71850630-71888660	SRR353639	11.4784	2.2189	39
hsa-circ-BIRC3-overlap.3	chr11:102198782-102221674	SRR353639	3.02005	1.62719	99
hsa-circ-BAZ1A.56	chr14:35269429-35272194	SRR353639	2.79523	1.4053	42
hsa-circ-CHD2.41	chr15:93540186-93545547	SRR353639	21.9459	3.92006	61
hsa-circ-CHD2.17	chr15:93543741-93552553	SRR353639	22.1381	1.03549	47
hsa-circ-ITGAX-overlap.2	chr16:31382654-31424289	SRR353639	7.07663	2.58872	59
hsa-circ-MAN1A2.20	chr1:117944807-117948267	SRR353640	18.4228	7.87499	86
hsa-circ-MAN1A2.6	chr1:117944807-117963271	SRR353640	10.0168	10.2592	177
hsa-circ-RNF168.2	chr3:196214269-196215554	SRR353640	15.5701	6.14104	52
hsa-circ-ZC3H6.5	chr2:113057425-113057606	SRR353640	390.404	11.1984	73
hsa-circ-ZC3H6.10	chr2:113057425-113069514	SRR353640	5.47752	1.15596	17
hsa-circ-PHF14.45	chr7:11021998-11030474	SRR353640	9.47398	2.38417	51
hsa-circ-WDR60.4	chr7:158662545-158669382	SRR353640	10.2012	1.66169	31
hsa-circ-CSPP1.23	chr8:68044185-68049838	SRR353640	1.2628	1.44495	60
hsa-circ-CCAR1.100	chr10:70530962-70532856	SRR353640	3.75658	1.01147	25
hsa-circ-FOLR3-overlap.1	chr11:71850630-71888660	SRR353640	5.94736	2.23968	39
hsa-circ-CHD2.41	chr15:93540186-93545547	SRR353640	15.0746	2.74541	61
hsa-circ-CHD2.17	chr15:93543741-93552553	SRR353640	16.0339	1.01147	47
hsa-circ-ITGAX-overlap.2	chr16:31382654-31424289	SRR353640	5.89507	2.38417	59
hsa-circ-MAN1A2.20	chr1:117944807-117948267	SRR353641	14.049	7.37474	86
hsa-circ-RNF168.2	chr3:196214269-196215554	SRR353641	23.3061	9.28201	52
hsa-circ-ZC3H6.5	chr2:113057425-113057606	SRR353641	214.868	14.368	73
hsa-circ-ZC3H6.10	chr2:113057425-113069514	SRR353641	3.77721	1.39866	17
hsa-circ-PHF14.45	chr7:11021998-11030474	SRR353641	8.72536	1.08078	51
hsa-circ-KMT2E.11	chr7:104730455-104731761	SRR353641	6.10412	1.01721	24
hsa-circ-WDR60.4	chr7:158662545-158669382	SRR353641	14.348	2.92447	31
hsa-circ-CSPP1.23	chr8:68044185-68049838	SRR353641	3.97111	2.03441	60
hsa-circ-KIAA2026.2	chr9:5968018-5988545	SRR353641	3.79463	2.54302	58
hsa-circ-CHD2.41	chr15:93540186-93545547	SRR353641	1.65954	2.60659	61
hsa-circ-CHD2.17	chr15:93543741-93552553	SRR353641	4.0159	2.54302	47
hsa-circ-ITGAX-overlap.2	chr16:31382654-31424289	SRR353641	2.69222	2.03441	59
hsa-circ-ATRX.53	chrX:76907603-76912143	SRR353641	6.01418	4.32313	43
hsa-circ-MAN1A2.20	chr1:117944807-117948267	SRR353642	135.602	12.0618	86
hsa-circ-MAN1A2.6	chr1:117944807-117963271	SRR353642	7.77084	36.9828	177
hsa-circ-ZC3H6.5	chr2:113057425-113057606	SRR353642	307.829	6.47948	73
hsa-circ-PHF14.45	chr7:11021998-11030474	SRR353642	8.15053	1.99368	51
hsa-circ-WDR60.4	chr7:158662545-158669382	SRR353642	27.7498	4.48579	31
hsa-circ-FOLR3-overlap.1	chr11:71850630-71888660	SRR353642	15.2415	2.89084	39
hsa-circ-NEMF.54	chr14:50292584-50298079	SRR353642	11.7955	1.09653	42
hsa-circ-CHD2.41	chr15:93540186-93545547	SRR353642	10.4066	8.37348	61
hsa-circ-CHD2.17	chr15:93543741-93552553	SRR353642	14.6973	1.79432	47
hsa-circ-ATRX.53	chrX:76907603-76912143	SRR353642	3.70921	5.58232	43
hsa-circ-ATRX.9	chrX:76907603-76920267	SRR353642	2.71976	1.69463	20
hsa-circ-MAN1A2.20	chr1:117944807-117948267	SRR353643	140.914	12.9554	86
hsa-circ-MAN1A2.6	chr1:117944807-117963271	SRR353643	12.7589	45.0128	177
hsa-circ-UBXN4.9	chr2:136505836-136530117	SRR353643	7.42154	1.79673	54
hsa-circ-ZC3H6.5	chr2:113057425-113057606	SRR353643	263.693	4.5391	73
hsa-circ-PHF14.45	chr7:11021998-11030474	SRR353643	5.87607	1.89129	51
hsa-circ-WDR60.4	chr7:158662545-158669382	SRR353643	29.4445	4.34997	31
hsa-circ-NIPSNAP3A-overlap.1	chr9:107515186-107528816	SRR353643	6.33277	1.13478	105
hsa-circ-CCAR1.141	chr10:70513608-70532856	SRR353643	2.03496	1.51303	32
hsa-circ-FOLR3-overlap.1	chr11:71850630-71888660	SRR353643	26.2523	4.91736	39
hsa-circ-CHD2.41	chr15:93540186-93545547	SRR353643	14.7885	6.61953	61
hsa-circ-HNRNPM.30	chr19:8520288-8528570	SRR353643	2.25044	1.79673	77
hsa-circ-APOBEC3D-overlap.2	chr22:39414273-39421354	SRR353643	26.399	1.22934	19
hsa-circ-ATRX.53	chrX:76907603-76912143	SRR353643	4.18252	3.87715	43
hsa-circ-MAN1A2.20	chr1:117944807-117948267	SRR353644	98.2087	10.6748	86
hsa-circ-MAN1A2.6	chr1:117944807-117963271	SRR353644	12.2524	39.9511	177
hsa-circ-CCDC88A.30	chr2:55559701-55562300	SRR353644	3.43745	1.26829	36
hsa-circ-ZC3H6.5	chr2:113057425-113057606	SRR353644	78.6665	6.44713	73
hsa-circ-ZC3H6.10	chr2:113057425-113069514	SRR353644	7.22573	1.47967	17
hsa-circ-ANKRD32.3	chr5:93978977-93990457	SRR353644	3.63554	1.1626	51
hsa-circ-PHF14.45	chr7:11021998-11030474	SRR353644	5.63987	1.05691	51
hsa-circ-WDR60.4	chr7:158662545-158669382	SRR353644	26.1368	4.86177	31
hsa-circ-FOLR3-overlap.1	chr11:71850630-71888660	SRR353644	25.9546	3.27641	39
hsa-circ-CHD2.41	chr15:93540186-93545547	SRR353644	11.0581	6.13006	61
hsa-circ-CHD2.17	chr15:93543741-93552553	SRR353644	14.2708	1.47967	47
hsa-circ-APOBEC3D-overlap.2	chr22:39414273-39421354	SRR353644	22.9723	1.1626	19
hsa-circ-ATRX.53	chrX:76907603-76912143	SRR353644	1.67534	3.59348	43
hsa-circ-ZC3H6.5	chr2:113057425-113057606	SRR357233	53.4201	1.51651	73
hsa-circ-CEP290.6	chr12:88500451-88500875	SRR357233	24.2103	1.51651	11
hsa-circ-CCDC88A.30	chr2:55559701-55562300	SRR357234	239.203	2.70802	36
hsa-circ-CHD2.41	chr15:93540186-93545547	SRR357234	7.90846	1.80535	61
hsa-circ-MAN1A2.6	chr1:117944807-117963271	SRR357235	3.03069	1.0263	177
hsa-circ-WDR60.4	chr7:158662545-158669382	SRR357235	14.9372	1.0263	31
hsa-circ-ZC3H6.5	chr2:113057425-113057606	SRR357237	3.94256	1.03217	73
hsa-circ-DNAJC1.1	chr10:22193450-22209892	SRR357237	139.691	3.61261	52
hsa-circ-GBAP1-overlap.2	chr1:155184358-155204891	SRR357238	2.27556	3.74767	83
hsa-circ-BAZ1A.56	chr14:35269429-35272194	SRR357238	87.7822	3.12306	42
hsa-circ-SEC62.5	chr3:169694733-169703653	SRR357239	3.791	2.59644	35
hsa-circ-SMC4.5	chr3:160131260-160137331	SRR357239	144.072	6.23145	16
hsa-circ-WDR60.4	chr7:158662545-158669382	SRR357239	5.82461	1.03858	31
hsa-circ-MAN1A2.20	chr1:117944807-117948267	SRR357240	15.7033	2.06509	86
hsa-circ-SMARCC1.8	chr3:47676679-47680270	SRR357240	235.634	2.75346	12
hsa-circ-NEK1.182	chr4:170428187-170459062	SRR357240	9.05825	5.50691	26
hsa-circ-WDR60.4	chr7:158662545-158669382	SRR357242	9.08755	1.16564	31
hsa-circ-GBAP1-overlap.2	chr1:155184358-155204891	SRR357243	2.09503	1.52712	83
hsa-circ-ZC3H6.5	chr2:113057425-113057606	SRR357243	118.592	4.58137	73
hsa-circ-HNRNPM.30	chr19:8520288-8528570	SRR357243	1.517	3.05425	77
hsa-circ-ATRX.53	chrX:76907603-76912143	SRR357243	58.8679	2.29069	43
hsa-circ-SMC4.5	chr3:160131260-160137331	SRR357244	140.118	1.18318	16
hsa-circ-SLTM.25	chr15:59204761-59209198	SRR357244	44.9958	1.18318	86
hsa-circ-MARC2-overlap.3	chr1:220928288-220960561	SRR359290	1.02464	1.43134	77
hsa-circ-TUBB2A-overlap.3	chr6:3157640-3179946	SRR359290	2708.79	40.7933	124
hsa-circ-MAP7.13	chr6:136709530-136710655	SRR359290	62.3914	2.86269	18
hsa-circ-CTSL-overlap.1	chr9:90343499-90388160	SRR359290	3.03013	1.43134	60
hsa-circ-HABP4.12	chr9:99220660-99228060	SRR359290	6.62198	2.86269	46
hsa-circ-MYL6B-overlap.2	chr12:56549202-56553514	SRR359290	1.55034	10.7351	237
hsa-circ-ZNF609-overlap.6	chr15:64791491-64792365	SRR359290	3.60567	1.43134	119
hsa-circ-AMY2B-overlap.5	chr1:104116881-104162406	SRR359291	7.65474	2.00608	27
hsa-circ-TUBB2A-overlap.3	chr6:3157640-3179946	SRR359291	573.001	26.079	124
hsa-circ-MAP7.13	chr6:136709530-136710655	SRR359291	45.5465	2.00608	18
hsa-circ-NIPSNAP3A-overlap.1	chr9:107515186-107528816	SRR359291	2.26237	1.33738	105
hsa-circ-MYL6B-overlap.2	chr12:56549202-56553514	SRR359291	1.87058	9.36169	237
hsa-circ-RILPL1.5	chr12:123983090-123984083	SRR359291	31.83	2.00608	57
hsa-circ-SNX22-antisense.7	chr15:64448254-64448341	SRR359291	3799.38	1.33738	21
hsa-circ-MT1M-overlap.14	chr16:56667251-56669757	SRR359291	1.119	5.34953	19
hsa-circ-AMY2B-overlap.6	chr1:104116329-104161730	SRR364829	7.28932	1.03737	61
hsa-circ-CFH-overlap.3	chr1:196682864-196749103	SRR364829	6.7615	1.18557	43
hsa-circ-ADH1B-overlap.2	chr4:100237054-100264212	SRR364829	36.3465	3.5567	21
hsa-circ-HNRNPA2B1.18	chr7:26232870-26232993	SRR364829	2674.3	1.63015	76
hsa-circ-CTSL-overlap.1	chr9:90343499-90388160	SRR364829	3.38547	2.07474	60
hsa-circ-MYL6B-overlap.2	chr12:56549202-56553514	SRR364829	1.49989	1.18557	237
hsa-circ-intronic.8053	chr22:22724150-22749435	SRR364829	3.32064	55.277	23
hsa-circ-CFH-overlap.3	chr1:196682864-196749103	SRR364830	6.41633	2.23554	43
hsa-circ-ADH1B-overlap.2	chr4:100237054-100264212	SRR364830	18.8523	5.21626	21
hsa-circ-MIR8071-2-antisense.3	chr14:106091232-106109862	SRR364830	17.3575	30.9995	28
hsa-circ-intronic.8053	chr22:22724150-22749435	SRR364830	2.88879	97.7676	23
hsa-circ-CFH-overlap.3	chr1:196682864-196749103	SRR364831	6.87872	1.24752	43
hsa-circ-CTSL-overlap.1	chr9:90343499-90388160	SRR364831	37.1594	7.48512	60
hsa-circ-MYL6B-overlap.2	chr12:56549202-56553514	SRR364831	3.72644	3.18811	237
hsa-circ-MIR8071-2-antisense.3	chr14:106091232-106109862	SRR364831	15.7035	45.4652	28
hsa-circ-intronic.8053	chr22:22724150-22749435	SRR364831	1.12915	21.3465	23
hsa-circ-TCEAL4-overlap.5	chrX:102841576-102863601	SRR364831	15.7429	2.0792	36
hsa-circ-CDR1-antisense.5	chrX:139865339-139866824	SRR364831	1.28153	1.24752	113
hsa-circ-ZNF282-overlap.7	chr7:148903787-148947639	SRR387514	1.6426	2.31887	107
hsa-circ-ARID1A.9	chr1:27056141-27059283	SRR387661	3.54823	1.41253	101
hsa-circ-MICA-overlap.3	chr6:31378848-31473648	SRR387661	7.47458	2.05459	35
hsa-circ-KIAA1958.1	chr9:115336336-115337531	SRR387661	11.9473	1.0915	68
hsa-circ-TUBG1-overlap.1	chr17:40764092-40812334	SRR387661	39.6523	10.9792	242
hsa-circ-ATAD3B-overlap.15	chr1:1412653-1447853	SRR387662	5.17971	1.79171	62
hsa-circ-ATAD3B-overlap.16	chr1:1417517-1454370	SRR387662	12.9023	6.80851	28
hsa-circ-PRKCB.12	chr16:23999828-24046868	SRR387662	171.08	1.07503	37
hsa-circ-TUBG1-overlap.1	chr17:40764092-40812334	SRR387662	76.0133	13.2587	242
hsa-circ-SLC19A1.3	chr21:46945730-46957922	SRR387662	22.0994	1.07503	23
hsa-circ-ATAD3B-overlap.15	chr1:1412653-1447853	SRR388226	2.23461	1.07819	62
hsa-circ-MAN1A2.20	chr1:117944807-117948267	SRR388226	29.2874	1.79699	86
hsa-circ-GBAP1-antisense.2	chr1:155180338-155200800	SRR388226	1.02198	4.67218	181
hsa-circ-ZC3H6.5	chr2:113057425-113057606	SRR388226	3.33101	1.43759	73
hsa-circ-MYL6B-overlap.2	chr12:56549202-56553514	SRR388226	1.48806	6.46917	237
hsa-circ-ZNF282-overlap.7	chr7:148903787-148947639	SRR389021	2.136	2.54337	107
hsa-circ-APOC1-overlap.1	chr19:45419446-45430290	SRR389021	51.6508	1.27168	123
hsa-circ-VAMP3.9	chr1:7837219-7838229	SRR396924	44.2265	6.10456	110
hsa-circ-PIP5K1A.18	chr1:151214598-151215043	SRR396924	16.8842	6.10456	18
hsa-circ-UBAP2L.119	chr1:154207066-154207767	SRR396924	16.1098	6.10456	40
hsa-circ-CFLAR.57	chr2:202010100-202014558	SRR396924	129.859	6.10456	93
hsa-circ-ALS2.2	chr2:202625603-202626541	SRR396924	3.39387	6.10456	62
hsa-circ-PVRL3.19	chr3:110863745-110866331	SRR396924	31.8679	6.10456	55
hsa-circ-PHC3.51	chr3:169863210-169867032	SRR396924	41.6527	12.2091	119
hsa-circ-WDR1.4	chr4:10099334-10105610	SRR396924	9.10712	6.10456	80
hsa-circ-EDIL3.9	chr5:83356118-83362425	SRR396924	8.90674	6.10456	32
hsa-circ-RHOBTB3.28	chr5:95091099-95099324	SRR396924	21.0191	12.2091	81
hsa-circ-NCOA2.27	chr8:71071739-71075089	SRR396924	14.3852	6.10456	89
hsa-circ-EFR3A.3	chr8:132962215-132968152	SRR396924	21.9506	6.10456	38
hsa-circ-ZNF707.4	chr8:144771373-144772293	SRR396924	129.898	6.10456	51
hsa-circ-PLCE1.40	chr10:96018556-96018907	SRR396924	16.7679	6.10456	26
hsa-circ-HIPK3.44	chr11:33307958-33309057	SRR396924	9.58718	6.10456	124
hsa-circ-MSRB3.18	chr12:65702308-65722383	SRR396924	23.1873	6.10456	15
hsa-circ-RNF10.26	chr12:120995084-120995485	SRR396924	3.89509	6.10456	70
hsa-circ-KLC1.33	chr14:104135847-104139768	SRR396924	4.25816	6.10456	38
hsa-circ-AXIN1.14	chr16:396147-397106	SRR396924	1.64927	6.10456	56
hsa-circ-SPECC1.21	chr17:20107645-20109225	SRR396924	1.98922	6.10456	114
hsa-circ-CDR1-antisense.5	chrX:139865339-139866824	SRR396924	34.7038	42.7319	113
hsa-circ-GPBP1L1.33	chr1:46105881-46108171	SRR396996	6.05023	12.8177	91
hsa-circ-PEX13.2	chr2:61258553-61259248	SRR396996	1.90659	6.40884	52
hsa-circ-PVRL3.19	chr3:110863745-110866331	SRR396996	26.0008	6.40884	55
hsa-circ-PHC3.51	chr3:169863210-169867032	SRR396996	22.1229	12.8177	119
hsa-circ-ACAP2.10	chr3:195027239-195041542	SRR396996	7.2855	6.40884	24
hsa-circ-PPAP2A.6	chr5:54763696-54771278	SRR396996	1.58214	6.40884	18
hsa-circ-FAM13B.75	chr5:137320945-137324004	SRR396996	20.8838	6.40884	106
hsa-circ-TNXB.2	chr6:32029933-32035761	SRR396996	3.50256	6.40884	26
hsa-circ-ARID1B.97	chr6:157405795-157406039	SRR396996	26.7957	6.40884	11
hsa-circ-CDK13.1	chr7:40027197-40027857	SRR396996	8.15824	6.40884	71
hsa-circ-TTC26.11	chr7:138822592-138833123	SRR396996	3.54924	6.40884	11
hsa-circ-NCOA2.27	chr8:71071739-71075089	SRR396996	30.2045	12.8177	89
hsa-circ-LPAR1.9	chr9:113734352-113735838	SRR396996	18.3107	19.2265	82
hsa-circ-CAMSAP1.32	chr9:138773478-138774924	SRR396996	5.60515	12.8177	126
hsa-circ-HIPK3.44	chr11:33307958-33309057	SRR396996	10.3353	6.40884	124
hsa-circ-DOCK1.272	chr10:128859931-128908618	SRR396996	22.4399	6.40884	28
hsa-circ-CPT1A.15	chr11:68552282-68552478	SRR396996	35.929	6.40884	11
hsa-circ-TM7SF3.12	chr12:27149674-27152609	SRR396996	18.7731	6.40884	54
hsa-circ-NFATC3.23	chr16:68155889-68157024	SRR396996	2.17323	6.40884	104
hsa-circ-PTGIS.2	chr20:48156106-48160985	SRR396996	12.3094	6.40884	16
hsa-circ-CDR1-antisense.5	chrX:139865339-139866824	SRR396996	26.7766	25.6354	113
hsa-circ-UIMC1.53	chr5:176370335-176378578	SRR397061	19.4274	9.76002	70
hsa-circ-AKAP7.4	chr6:131481198-131490413	SRR397061	8.71762	9.76002	18
hsa-circ-HMBOX1.9	chr8:28827559-28828036	SRR397061	7.43394	9.76002	41
hsa-circ-FNBP1.14	chr9:132719638-132720832	SRR397061	193.683	19.52	67
hsa-circ-HIPK3.44	chr11:33307958-33309057	SRR397061	16.1908	9.76002	124
hsa-circ-ERC1.14	chr12:1399017-1481143	SRR397061	19.8654	9.76002	42
hsa-circ-FNDC3A.16	chr13:49742748-49752790	SRR397061	5.35363	9.76002	34
hsa-circ-DCAF5-overlap.3	chr14:69588933-69616220	SRR397061	435.227	9.76002	36
hsa-circ-SETD3.17	chr14:99924615-99932150	SRR397061	7.41548	9.76002	104
hsa-circ-SNRPD1.2	chr18:19202685-19203900	SRR397061	29.6578	9.76002	13
hsa-circ-ATP9A.39	chr20:50329504-50346517	SRR397061	12.5985	9.76002	20
hsa-circ-PCNT.19	chr21:47768925-47769734	SRR397061	38.3066	9.76002	55
hsa-circ-CDR1-antisense.5	chrX:139865339-139866824	SRR397061	2.06378	9.76002	113
hsa-circ-UBE4B.62	chr1:10195045-10197263	SRR397068	15.4119	6.55115	28
hsa-circ-intronic.1583	chr1:182355560-182356265	SRR397068	1.27874	6.55115	16
hsa-circ-ATP2B4.76	chr1:203676136-203677232	SRR397068	11.1133	6.55115	59
hsa-circ-BBX.20	chr3:107429298-107435696	SRR397068	12.4973	6.55115	75
hsa-circ-NEK11.37	chr3:130881251-130889731	SRR397068	5.86341	6.55115	29
hsa-circ-DCUN1D4.23	chr4:52729602-52744020	SRR397068	12.128	6.55115	95
hsa-circ-ADH1B-overlap.2	chr4:100237054-100264212	SRR397068	2.96641	6.55115	21
hsa-circ-GAB1.8	chr4:144336629-144361535	SRR397068	3.92176	6.55115	26
hsa-circ-MRPL22-overlap.2	chr5:154330380-154346797	SRR397068	4.82571	6.55115	51
hsa-circ-CUX1.38	chr7:101870646-101870949	SRR397068	9.51849	6.55115	84
hsa-circ-UBE2R2.1	chr9:33886878-33900269	SRR397068	53.933	6.55115	90
hsa-circ-VPS13A.126	chr9:79829244-79842401	SRR397068	2.42959	6.55115	39
hsa-circ-LPAR1.9	chr9:113734352-113735838	SRR397068	35.6605	6.55115	82
hsa-circ-CAMSAP1.32	chr9:138773478-138774924	SRR397068	6.0115	13.1023	126
[truncated: 8,854 more rows]
