# Supplementary material for: Ouroboros resembling competitive endogenous loop (ORCEL) in circular RNAs revealed through transcriptome sequencing dataset analysis
Source: BMC Genomics. 2018 May 9;19(Suppl 2):171. doi: 10.1186/s12864-018-4456-9 (PMC5954272; doi:10.1186/s12864-018-4456-9)
Supplement: Supplementary file 2 — A complete list of ORCEL (Ouroboros Resembling Competitive Endogenous Loop) reported in this article. (XLSX 59 kb) [file 12864_2018_4456_MOESM2_ESM.xlsx]

## Sheet: ORCEL_circRNAs
circRNA(in CircNet name)	Genome Locus (Back spliced junction sites)	Amount of experiments	Sponged miRNA
hsa-circ-ABL2.173	chr1:179100445-179102509	73	hsa-miR-6874-5p
hsa-circ-ABL2.90	chr1:179086466-179087899	34	hsa-miR-588|hsa-miR-3135b|hsa-miR-4701-5p|hsa-miR-6874-5p
hsa-circ-ACAP2.10	chr3:195027239-195041542	24	hsa-miR-766-3p
hsa-circ-ACAP2.29	chr3:195101737-195112876	70	hsa-miR-4762-3p
hsa-circ-ACAP2.8	chr3:195022303-195022903	40	hsa-miR-17-5p|hsa-miR-20a-5p|hsa-miR-93-5p|hsa-miR-106b-5p|hsa-miR-20b-5p|hsa-miR-519d-3p|hsa-miR-3192-5p|hsa-miR-6742-3p
hsa-circ-ACSL3.19	chr2:223752547-223773868	21	hsa-miR-375|hsa-miR-340-5p|hsa-miR-548j-3p|hsa-miR-548x-3p|hsa-miR-548ae-3p|hsa-miR-548ah-3p|hsa-miR-548aj-3p|hsa-miR-548am-3p|hsa-miR-548aq-3p|hsa-miR-5582-3p
hsa-circ-ACSL3.5	chr2:223765391-223773868	49	hsa-miR-340-5p|hsa-miR-548j-3p|hsa-miR-548x-3p|hsa-miR-548ae-3p|hsa-miR-548ah-3p|hsa-miR-548aj-3p|hsa-miR-548am-3p|hsa-miR-548aq-3p|hsa-miR-5582-3p
hsa-circ-ACTN4.18	chr19:39191239-39191761	11	hsa-miR-16-5p|hsa-miR-23a-3p|hsa-miR-23b-3p|hsa-miR-142-5p|hsa-miR-324-3p|hsa-miR-5590-3p
hsa-circ-ACVR2A.10	chr2:148653869-148657467	90	hsa-miR-186-5p|hsa-miR-2278
hsa-circ-ADAMTS6.38	chr5:64520146-64522046	47	hsa-miR-148b-3p
hsa-circ-ADCY7.7	chr16:50321822-50322261	48	hsa-miR-338-3p|hsa-miR-634
hsa-circ-ADCY9.2	chr16:4029116-4033441	63	hsa-miR-193b-3p|hsa-miR-3944-5p|hsa-miR-4508|hsa-miR-6736-3p|hsa-miR-7156-3p
hsa-circ-ADNP.3	chr20:49518553-49520538	18	hsa-miR-34a-5p
hsa-circ-ADPGK.15	chr15:73052747-73067438	62	hsa-miR-1-3p
hsa-circ-ADRBK2.11	chr22:26057542-26070495	17	hsa-miR-518a-5p|hsa-miR-527|hsa-miR-2276-3p|hsa-miR-8064
hsa-circ-ADRBK2.16	chr22:26059596-26070495	18	hsa-miR-8064
hsa-circ-AFF1.91	chr4:88005271-88012981	20	hsa-miR-205-5p
hsa-circ-AFF4.16	chr5:132219031-132220811	66	hsa-miR-515-5p|hsa-miR-519e-5p|hsa-miR-519d-5p|hsa-miR-374b-5p|hsa-miR-5695
hsa-circ-AFF4.3	chr5:132227855-132228810	72	hsa-miR-15a-5p|hsa-miR-16-5p|hsa-miR-205-5p|hsa-miR-15b-5p|hsa-miR-195-5p|hsa-miR-5695
hsa-circ-AGFG1.63	chr2:228384663-228389631	18	hsa-miR-18a-3p|hsa-miR-1468-3p|hsa-miR-3121-3p
hsa-circ-AGO1.9	chr1:36367548-36367938	14	hsa-miR-328-3p|hsa-miR-877-3p|hsa-miR-942-5p|hsa-miR-4690-5p
hsa-circ-AGPAT5.4	chr8:6582390-6605349	37	hsa-miR-5692a
hsa-circ-AGTPBP1.103	chr9:88292350-88327481	23	hsa-miR-6880-5p
hsa-circ-AGTPBP1.26	chr9:88284399-88327481	38	hsa-miR-6880-5p
hsa-circ-AKAP13.56	chr15:86227971-86253876	17	hsa-miR-204-5p|hsa-miR-211-5p|hsa-miR-423-5p|hsa-miR-6832-3p
hsa-circ-AKIRIN1.1	chr1:39463842-39466778	20	hsa-miR-3653-3p|hsa-miR-3658
hsa-circ-AKT2.17	chr19:40761064-40771258	70	hsa-miR-149-5p
hsa-circ-AKT3.102	chr1:243776972-243801044	40	hsa-miR-124-3p|hsa-miR-552-5p|hsa-miR-569|hsa-miR-548an
hsa-circ-AKT3.20	chr1:243776972-243859018	34	hsa-miR-569|hsa-miR-548an|hsa-miR-3976
hsa-circ-ALG9.15	chr11:111715323-111728460	15	hsa-miR-7-5p
hsa-circ-ANK1.71	chr8:41518947-41519459	19	hsa-miR-625-5p|hsa-miR-663b|hsa-miR-3689d|hsa-miR-4525|hsa-miR-4723-5p|hsa-miR-5010-5p|hsa-miR-5698|hsa-miR-6732-5p|hsa-miR-6851-5p|hsa-miR-6870-5p|hsa-miR-7111-5p
hsa-circ-ANK2.47	chr4:114095571-114120265	13	hsa-miR-877-3p
hsa-circ-ANKFY1.87	chr17:4145550-4145743	25	hsa-miR-103a-3p|hsa-miR-107|hsa-miR-3691-3p|hsa-miR-6815-5p|hsa-miR-6865-5p
hsa-circ-ANKRD11.19	chr16:89371613-89371752	33	hsa-miR-3154
hsa-circ-ANKRD13A.5	chr12:110463546-110467440	14	hsa-miR-3663-3p
hsa-circ-ANKRD17.88	chr4:73984404-73991029	49	hsa-miR-16-5p|hsa-miR-424-5p
hsa-circ-AP3B1.40	chr5:77423853-77461496	27	hsa-miR-2052
hsa-circ-APLP2.173	chr11:129979323-129980556	37	hsa-miR-1260b|hsa-miR-3185
hsa-circ-APP.222	chr21:27423315-27425664	28	hsa-miR-197-5p|hsa-miR-130a-3p|hsa-miR-3132|hsa-miR-4311
hsa-circ-APPL1.12	chr3:57276883-57282379	63	hsa-miR-1250-3p
hsa-circ-AQR.38	chr15:35152242-35159810	32	hsa-miR-3127-3p|hsa-miR-6736-3p|hsa-miR-6756-3p
hsa-circ-AQR.52	chr15:35182415-35185974	20	hsa-miR-551b-5p|hsa-miR-4438|hsa-miR-5095|hsa-miR-7151-3p
hsa-circ-ARGLU1.1	chr13:107209395-107212005	21	hsa-miR-1243
hsa-circ-ARHGAP12.43	chr10:32141444-32150586	12	hsa-miR-335-5p|hsa-miR-545-3p|hsa-miR-551b-5p|hsa-miR-8063
hsa-circ-ARHGAP29.30	chr1:94685813-94697199	41	hsa-miR-150-5p|hsa-miR-1304-3p|hsa-miR-6890-3p
hsa-circ-ARHGEF19.6	chr1:16528276-16529069	52	hsa-miR-503-5p
hsa-circ-ARHGEF28.139	chr5:73045661-73049027	28	hsa-miR-338-3p|hsa-miR-634|hsa-miR-1226-3p|hsa-miR-4310|hsa-miR-7157-5p
hsa-circ-ARHGEF28.88	chr5:73128162-73136585	37	hsa-miR-4310|hsa-miR-7157-5p
hsa-circ-ARHGEF7.105	chr13:111857635-111870227	36	hsa-miR-18a-3p
hsa-circ-ARID1A.9	chr1:27056141-27059283	101	hsa-miR-628-5p|hsa-miR-876-3p|hsa-miR-3173-3p|hsa-miR-4649-3p|hsa-miR-6891-5p|hsa-miR-7162-3p
hsa-circ-ARID2.3	chr12:46230371-46233279	33	hsa-miR-194-5p
hsa-circ-ARIH1.22	chr15:72855734-72864506	24	hsa-miR-302c-5p|hsa-miR-545-3p|hsa-miR-552-5p|hsa-miR-548f-5p|hsa-miR-548g-5p|hsa-miR-548x-5p|hsa-miR-548aj-5p|hsa-miR-6776-3p
hsa-circ-ARL13B.16	chr3:93754174-93762084	14	hsa-miR-1266-3p
hsa-circ-ARL6IP1.5	chr16:18805920-18810156	13	hsa-miR-218-5p|hsa-miR-1229-3p
hsa-circ-ARNTL2.13	chr12:27521194-27521345	14	hsa-miR-4325|hsa-miR-7703
hsa-circ-ARNTL2.44	chr12:27521194-27533337	40	hsa-miR-4325
hsa-circ-ARNTL2.6	chr12:27521194-27533337	40	hsa-miR-4325|hsa-miR-7703
hsa-circ-ARPC1B.17	chr7:98985661-98987635	55	hsa-miR-218-5p|hsa-miR-450a-2-3p|hsa-miR-1237-5p|hsa-miR-1275|hsa-miR-4260|hsa-miR-4488|hsa-miR-4665-5p|hsa-miR-4697-5p|hsa-miR-5572|hsa-miR-6751-5p|hsa-miR-6803-5p|hsa-miR-6846-5p|hsa-miR-6848-5p|hsa-miR-7109-5p
hsa-circ-ARPC2.9	chr2:219103386-219110269	39	hsa-miR-149-5p|hsa-miR-1202|hsa-miR-3194-5p|hsa-miR-3972|hsa-miR-6843-3p|hsa-miR-6848-3p
hsa-circ-ARSB.13	chr5:78251117-78265015	34	hsa-miR-4684-5p
hsa-circ-ARSE.8	chrX:2871183-2876476	34	hsa-miR-4659a-3p|hsa-miR-4659b-3p|hsa-miR-6875-3p
hsa-circ-ASAP2.88	chr2:9419445-9437574	48	hsa-miR-4672|hsa-miR-6768-5p
hsa-circ-ASCC3.13	chr6:101163337-101173579	48	hsa-miR-1226-3p
hsa-circ-ASH1L.2	chr1:155385534-155385714	48	hsa-miR-361-5p|hsa-miR-4768-5p|hsa-miR-6833-3p
hsa-circ-ASPH.104	chr8:62531536-62566219	47	hsa-miR-4699-5p|hsa-miR-6165
hsa-circ-ASPH.151	chr8:62489330-62546286	13	hsa-miR-6165
hsa-circ-ATAD2.17	chr8:124349864-124351686	49	hsa-miR-4282
hsa-circ-ATF7IP.49	chr12:14609494-14610229	59	hsa-miR-33a-5p|hsa-miR-33b-5p|hsa-miR-1304-3p
hsa-circ-ATM.47	chr11:108106396-108115753	16	hsa-miR-377-3p
hsa-circ-ATM.49	chr11:108129712-108138069	19	hsa-miR-1306-5p
hsa-circ-ATM.60	chr11:108137897-108139336	22	hsa-miR-543|hsa-miR-1306-5p
hsa-circ-ATM.65	chr11:108172374-108175579	33	hsa-miR-377-3p|hsa-miR-432-5p
hsa-circ-ATP2A2.13	chr12:110778463-110780253	44	hsa-let-7a-5p|hsa-let-7b-5p|hsa-let-7c-5p|hsa-let-7f-5p
hsa-circ-ATP2A2.48	chr12:110729824-110734542	18	hsa-miR-484|hsa-miR-1226-3p|hsa-miR-4733-3p
hsa-circ-ATP2B1-overlap.8	chr12:90035934-90049884	18	hsa-miR-150-5p
hsa-circ-ATP2B4.20	chr1:203689676-203690538	26	hsa-miR-452-3p
hsa-circ-ATP7A.38	chrX:77270158-77275895	56	hsa-miR-335-5p|hsa-miR-493-5p
hsa-circ-ATP8A1.35	chr4:42545933-42558057	12	hsa-miR-128-3p
hsa-circ-ATP8B4.14	chr15:50330964-50339661	18	hsa-miR-513a-3p|hsa-miR-513c-3p|hsa-miR-3606-3p
hsa-circ-ATXN10.13	chr22:46096161-46136418	62	hsa-miR-30a-5p
hsa-circ-ATXN10.44	chr22:46085591-46114373	67	hsa-miR-30a-5p
hsa-circ-ATXN10.51	chr22:46096161-46125470	46	hsa-miR-30a-5p
hsa-circ-ATXN10.53	chr22:46085591-46098727	56	hsa-miR-30a-5p
hsa-circ-ATXN10.9	chr22:46088875-46098727	19	hsa-miR-30a-5p
hsa-circ-ATXN1.47	chr6:16586010-16753578	16	hsa-miR-136-5p|hsa-miR-494-3p|hsa-miR-515-5p|hsa-miR-519e-5p|hsa-miR-876-5p|hsa-miR-1290|hsa-miR-3167|hsa-miR-3681-5p|hsa-miR-6849-5p|hsa-miR-8056
hsa-circ-ATXN1.8	chr6:16658006-16753578	49	hsa-miR-494-3p|hsa-miR-876-5p|hsa-miR-1290|hsa-miR-3167|hsa-miR-3681-5p|hsa-miR-6849-5p|hsa-miR-8056
hsa-circ-ATXN2.41	chr12:111990083-111993723	66	hsa-miR-202-3p
hsa-circ-ATXN2.57	chr12:111990083-111990781	49	hsa-let-7a-5p|hsa-let-7b-5p|hsa-let-7c-5p|hsa-let-7d-5p|hsa-let-7e-5p|hsa-let-7f-5p|hsa-miR-98-5p|hsa-let-7g-5p|hsa-let-7i-5p|hsa-miR-202-3p
hsa-circ-ATXN7.18	chr3:63898263-63898901	89	hsa-miR-3124-3p
hsa-circ-ATXN7.28	chr3:63884074-63898901	44	hsa-miR-452-3p
hsa-circ-AURKA.27	chr20:54956488-54959380	46	hsa-miR-149-5p|hsa-miR-6736-3p
hsa-circ-AURKA.7	chr20:54956488-54961589	54	hsa-miR-149-5p|hsa-miR-581|hsa-miR-4421|hsa-miR-5699-3p
hsa-circ-AUTS2.40	chr7:69364271-69364484	38	hsa-miR-222-3p
hsa-circ-AZIN1.60	chr8:103846416-103848618	18	hsa-miR-186-5p
hsa-circ-B4GALT5.11	chr20:48256214-48257202	35	hsa-miR-335-5p|hsa-miR-551b-5p|hsa-miR-4764-5p
hsa-circ-BACH1.20	chr21:30698379-30702014	62	hsa-miR-3680-3p
hsa-circ-BACH2.11	chr6:90916287-90962309	12	hsa-miR-204-5p|hsa-miR-211-5p|hsa-miR-507|hsa-miR-557|hsa-miR-3942-3p|hsa-miR-4434|hsa-miR-4516|hsa-miR-5703|hsa-miR-6076|hsa-miR-6797-3p
hsa-circ-BANP.141	chr16:88008653-88017865	90	hsa-miR-4283
hsa-circ-BAZ2B.10	chr2:160229555-160231264	11	hsa-miR-424-5p|hsa-miR-4276
hsa-circ-BBS9.21	chr7:33397466-33427756	51	hsa-miR-4709-3p
hsa-circ-BBX.18	chr3:107429298-107435696	75	hsa-miR-548q|hsa-miR-4299|hsa-miR-4456|hsa-miR-7978
hsa-circ-BCL11B.7	chr14:99723807-99724173	17	hsa-miR-4667-3p
hsa-circ-BDP1.13	chr5:70844508-70845433	30	hsa-miR-509-5p|hsa-miR-509-3-5p|hsa-miR-4418|hsa-miR-4659a-3p|hsa-miR-4659b-3p|hsa-miR-5693|hsa-miR-6074
hsa-circ-BEND6.2	chr6:56846508-56857353	23	hsa-miR-1299
hsa-circ-BFAR.2	chr16:14738130-14738466	63	hsa-miR-16-5p
hsa-circ-BPTF.70	chr17:65924470-65928135	48	hsa-miR-4649-3p|hsa-miR-219b-3p
hsa-circ-BRAF.48	chr7:140476711-140494267	34	hsa-miR-143-3p
hsa-circ-BRAP.4	chr12:112096539-112097149	60	hsa-miR-5583-3p|hsa-miR-6853-3p
hsa-circ-BROX.32	chr1:222897433-222898897	45	hsa-miR-7977
hsa-circ-BRWD1.141	chr21:40587162-40590586	27	hsa-miR-15a-5p
hsa-circ-BTBD9.7	chr6:38224184-38256237	14	hsa-miR-149-5p
hsa-circ-BUB1.32	chr2:111423839-111427130	23	hsa-miR-551b-5p
hsa-circ-C10orf76.30	chr10:103649168-103717489	41	hsa-miR-4761-5p|hsa-miR-6501-3p
hsa-circ-C20orf24.5	chr20:35236117-35238133	41	hsa-miR-532-3p
hsa-circ-C2CD2.12	chr21:43334706-43342194	29	hsa-miR-136-5p
hsa-circ-C2CD5.129	chr12:22637630-22643152	14	hsa-miR-3180-5p|hsa-miR-5683
hsa-circ-C5orf42.136	chr5:37243114-37247847	28	hsa-miR-3646
hsa-circ-C6orf89.4	chr6:36869996-36870210	25	hsa-miR-6802-3p
hsa-circ-CAB39.11	chr2:231624673-231658046	35	hsa-miR-526b-5p|hsa-miR-580-3p
hsa-circ-CAMSAP1.32	chr9:138773478-138774924	126	hsa-miR-4468
hsa-circ-CANX.15	chr5:179132679-179133332	31	hsa-miR-765|hsa-miR-877-3p|hsa-miR-6878-5p
hsa-circ-CANX.19	chr5:179146668-179146782	56	hsa-miR-136-3p|hsa-miR-877-3p|hsa-miR-1909-3p|hsa-miR-4524a-5p|hsa-miR-4524b-5p|hsa-miR-6132|hsa-miR-6722-3p|hsa-miR-6836-5p
hsa-circ-CANX.49	chr5:179135239-179136060	46	hsa-miR-4524a-5p|hsa-miR-4524b-5p
hsa-circ-CANX.65	chr5:179136873-179143295	62	hsa-miR-573|hsa-miR-765|hsa-miR-3616-5p
hsa-circ-CAPN15.10	chr16:583945-586142	61	hsa-miR-4469
hsa-circ-CAPRIN1.39	chr11:34111725-34112225	62	hsa-miR-1-3p|hsa-miR-6868-3p
hsa-circ-CAPRIN1.76	chr11:34093272-34098189	67	hsa-miR-21-5p|hsa-miR-204-5p|hsa-miR-211-5p|hsa-miR-942-5p|hsa-miR-6734-3p
hsa-circ-CAPRIN1.83	chr11:34107610-34107960	52	hsa-miR-942-5p|hsa-miR-6715a-3p
hsa-circ-CAPRIN1.93	chr11:34111725-34113603	60	hsa-miR-22-5p|hsa-miR-1-3p|hsa-miR-2116-5p|hsa-miR-4677-5p|hsa-miR-6868-3p
hsa-circ-CAPZA1.2	chr1:113196219-113202401	33	hsa-miR-9-3p|hsa-miR-4422|hsa-miR-6835-3p
hsa-circ-CARF.108	chr2:203817281-203820481	70	hsa-miR-495-5p
hsa-circ-CARHSP1.14	chr16:8952206-8953192	65	hsa-miR-6814-5p|hsa-miR-6887-3p
hsa-circ-CAST.49	chr5:96058342-96066564	45	hsa-miR-1-3p
hsa-circ-CBFB.14	chr16:67070541-67116242	52	hsa-miR-615-3p|hsa-miR-548j-3p|hsa-miR-548x-3p|hsa-miR-548ae-3p|hsa-miR-548ah-3p|hsa-miR-548aj-3p|hsa-miR-548am-3p|hsa-miR-548aq-3p
hsa-circ-CBL.7	chr11:119142444-119145663	35	hsa-miR-4287|hsa-miR-4685-3p
hsa-circ-CCAR1.58	chr10:70547683-70548085	54	hsa-miR-92a-3p
hsa-circ-CCDC134.12	chr22:42204878-42206295	97	hsa-miR-1306-5p|hsa-miR-4778-3p
hsa-circ-CCDC18.29	chr1:93687165-93730458	20	hsa-miR-136-5p
hsa-circ-CCDC80-antisense.11	chr3:112357577-112357722	13	hsa-miR-4257|hsa-miR-4446-5p|hsa-miR-2467-3p|hsa-miR-1273g-3p|hsa-miR-6089|hsa-miR-6849-3p
hsa-circ-CCNI.5	chr4:77979659-77987558	22	hsa-miR-26b-5p
hsa-circ-CCNY.52	chr10:35805450-35819171	75	hsa-miR-3613-3p|hsa-miR-4669|hsa-miR-4696
hsa-circ-CCT3.1	chr1:156303337-156304709	86	hsa-miR-183-5p
hsa-circ-CD44.45	chr11:35222628-35226187	11	hsa-miR-192-3p|hsa-miR-218-5p|hsa-miR-145-5p|hsa-miR-188-5p|hsa-miR-4793-5p|hsa-miR-5196-3p|hsa-miR-6866-3p
hsa-circ-CDC42BPA.83	chr1:227192694-227204751	42	hsa-miR-6868-3p
hsa-circ-CDC73.15	chr1:193172924-193181607	11	hsa-miR-124-5p|hsa-miR-1262|hsa-miR-4659a-3p|hsa-miR-4659b-3p|hsa-miR-4701-3p|hsa-miR-4722-5p|hsa-miR-4768-3p|hsa-miR-6736-5p|hsa-miR-6875-3p
hsa-circ-CDCP1.2	chr3:45153574-45153937	11	hsa-miR-1827|hsa-miR-1910-3p|hsa-miR-6511a-5p|hsa-miR-6810-5p
hsa-circ-CDKAL1.15	chr6:20546576-20548936	63	hsa-miR-1288-3p
hsa-circ-CDKAL1.18	chr6:20781375-20846409	57	hsa-miR-5693
hsa-circ-CDR1-antisense.5	chrX:139865339-139866824	113	hsa-miR-135a-5p|hsa-miR-135b-5p
hsa-circ-CEACAM5.2	chr19:42219568-42221652	11	hsa-miR-3199|hsa-miR-8052
hsa-circ-CEP104.5	chr1:3761470-3761915	31	hsa-miR-3183|hsa-miR-4723-3p|hsa-miR-6769b-3p
hsa-circ-CEP135.16	chr4:56877577-56878151	18	hsa-miR-150-5p|hsa-miR-4279
hsa-circ-CEP350.2	chr1:180031354-180034407	27	hsa-miR-3658
hsa-circ-CEP350.48	chr1:179972308-179975702	56	hsa-miR-518a-5p|hsa-miR-527
hsa-circ-CEP70.33	chr3:138289159-138290198	56	hsa-miR-3682-3p
hsa-circ-CEP72.9	chr5:619104-620376	86	hsa-miR-4290
hsa-circ-CEP89.20	chr19:33406242-33406423	12	hsa-miR-3135b|hsa-miR-5693|hsa-miR-6499-3p
hsa-circ-CEP89.2	chr19:33406242-33409245	35	hsa-miR-3135b
hsa-circ-CEPT1.17	chr1:111690263-111690675	12	hsa-miR-580-3p
hsa-circ-CHD1.8	chr5:98215255-98217079	33	hsa-miR-4691-3p
hsa-circ-CHD4.35	chr12:6696549-6697588	23	hsa-miR-766-5p
hsa-circ-CHD7.18	chr8:61707544-61714152	21	hsa-miR-192-5p|hsa-miR-215-5p|hsa-miR-544a|hsa-miR-3692-5p
hsa-circ-CHD7.26	chr8:61653817-61693989	15	hsa-miR-3692-5p
hsa-circ-CHD9.40	chr16:53269096-53272498	24	hsa-miR-4682|hsa-miR-4768-5p|hsa-miR-6833-3p|hsa-miR-6873-3p|hsa-miR-7641
hsa-circ-CHST11-antisense.1	chr12:105151416-105151566	12	hsa-miR-3185
hsa-circ-CLEC2D-overlap.1	chr12:9833518-9847565	20	hsa-miR-6083
hsa-circ-CLIP1.72	chr12:122801295-122803895	12	hsa-miR-3662
hsa-circ-CLMP.2	chr11:122953792-122955421	42	hsa-miR-508-5p
hsa-circ-CLNS1A.13	chr11:77336007-77340944	50	hsa-miR-3142|hsa-miR-1245b-5p
hsa-circ-CLNS1A.8	chr11:77336007-77336863	73	hsa-miR-3142|hsa-miR-1245b-5p
hsa-circ-CLOCK.37	chr4:56342129-56348995	11	hsa-miR-769-3p|hsa-miR-450b-3p
hsa-circ-CLPX.10	chr15:65471271-65472542	69	hsa-miR-204-3p|hsa-miR-619-5p|hsa-miR-4646-5p|hsa-miR-6506-5p
hsa-circ-CNIH4.11	chr1:224553580-224559125	61	hsa-miR-100-3p|hsa-miR-301b-3p|hsa-miR-4468
hsa-circ-CNOT1.128	chr16:58594115-58594266	95	hsa-miR-92a-3p
hsa-circ-CNOT1.52	chr16:58610366-58617086	18	hsa-miR-93-3p
hsa-circ-CNTRL.23	chr9:123924133-123924549	26	hsa-miR-26b-5p
hsa-circ-COL1A1.55	chr17:48268177-48268285	14	hsa-miR-133a-3p
hsa-circ-COL3A1.7	chr2:189859266-189861222	11	hsa-miR-767-5p
hsa-circ-COL5A1.115	chr9:137582757-137593179	40	hsa-miR-4434|hsa-miR-4516|hsa-miR-5703
hsa-circ-COMT.2	chr22:19948721-19951822	13	hsa-miR-16-5p
hsa-circ-CPT1A.15	chr11:68552282-68552478	11	hsa-miR-16-5p|hsa-miR-1272|hsa-miR-1322|hsa-miR-4433a-3p|hsa-miR-4459|hsa-miR-4768-3p
hsa-circ-CPT1A.52	chr11:68527036-68529155	60	hsa-miR-16-5p|hsa-miR-619-5p|hsa-miR-4296|hsa-miR-4322|hsa-miR-4265|hsa-miR-6506-5p
hsa-circ-CRCP.3	chr7:65592690-65599361	67	hsa-miR-627-3p|hsa-miR-4763-5p|hsa-miR-6770-5p
hsa-circ-CREB1.13	chr2:208439995-208442379	29	hsa-miR-302a-3p|hsa-miR-302b-3p|hsa-miR-302c-3p|hsa-miR-302d-3p|hsa-miR-372-3p|hsa-miR-373-3p|hsa-miR-512-3p|hsa-miR-520e|hsa-miR-520a-3p|hsa-miR-520b|hsa-miR-520c-3p|hsa-miR-520d-3p|hsa-miR-567|hsa-miR-33b-5p|hsa-miR-1183|hsa-miR-302e|hsa-miR-4731-5p|hsa-miR-5589-5p
hsa-circ-CRIM1.30	chr2:36623756-36691798	54	hsa-miR-455-3p
hsa-circ-CRIM1.92	chr2:36668400-36669878	76	hsa-miR-455-3p
hsa-circ-CRLF3.9	chr17:29130918-29131126	23	hsa-miR-504-5p|hsa-miR-4257|hsa-miR-3609|hsa-miR-548ah-5p|hsa-miR-2467-3p
hsa-circ-CSDE1-antisense.5	chr1:115292696-115292798	12	hsa-miR-186-5p|hsa-miR-651-3p
hsa-circ-CSNK1G3.25	chr5:122881110-122893258	100	hsa-miR-545-3p
hsa-circ-CSNK1G3.26	chr5:122881110-122911657	58	hsa-miR-545-3p
hsa-circ-CSTF3.2	chr11:33127112-33127610	35	hsa-miR-24-3p|hsa-miR-1-3p
hsa-circ-CTBP1.12	chr4:1219147-1222131	25	hsa-miR-1200
hsa-circ-CTCF.57	chr16:67662272-67663436	66	hsa-miR-4307
hsa-circ-CTNNBIP1.2	chr1:9931244-9938047	54	hsa-miR-3180-5p
hsa-circ-CUL2.17	chr10:35349801-35360267	65	hsa-miR-190a-3p
hsa-circ-CUL4A.6	chr13:113873258-113883833	33	hsa-miR-103a-3p
hsa-circ-CYB561A3.14	chr11:61120456-61121464	14	hsa-miR-197-3p
hsa-circ-CYP26B1.3	chr2:72361889-72362548	13	hsa-miR-15a-5p|hsa-miR-16-5p|hsa-miR-15b-5p|hsa-miR-195-5p|hsa-miR-424-5p|hsa-miR-497-5p|hsa-miR-503-5p|hsa-miR-646
hsa-circ-DCP2.21	chr5:112336780-112337371	29	hsa-miR-128-3p|hsa-miR-4282|hsa-miR-4668-3p
hsa-circ-DDI2.21	chr1:15976214-15978390	33	hsa-miR-619-5p|hsa-miR-6506-5p
hsa-circ-DDX21.23	chr10:70719561-70720005	64	hsa-miR-877-3p
hsa-circ-DDX21.32	chr10:70723046-70726959	43	hsa-miR-423-5p
hsa-circ-DDX51.4	chr12:132625819-132625965	30	hsa-miR-124-3p
hsa-circ-DDX6.2	chr11:118656760-118657227	57	hsa-miR-582-5p
hsa-circ-DEGS1.1	chr1:224377278-224378021	30	hsa-miR-3170|hsa-miR-6855-5p
hsa-circ-DEK.10	chr6:18236682-18237747	33	hsa-miR-138-1-3p|hsa-miR-186-5p|hsa-miR-584-3p|hsa-miR-548f-5p|hsa-miR-548g-5p|hsa-miR-548x-5p|hsa-miR-548aj-5p|hsa-miR-5100
hsa-circ-DEK.15	chr6:18256591-18258636	39	hsa-miR-186-5p|hsa-miR-584-3p|hsa-miR-4277
hsa-circ-DEK.1	chr6:18236682-18258636	89	hsa-miR-186-5p|hsa-miR-5100
hsa-circ-DENND4C.16	chr9:19356969-19358158	49	hsa-miR-2113|hsa-miR-3148|hsa-miR-4659a-5p|hsa-miR-4659b-5p|hsa-miR-4776-3p
hsa-circ-DGKD.19	chr2:234296902-234299129	81	hsa-miR-375
hsa-circ-DGKE.14	chr17:54926056-54933986	54	hsa-miR-548a-3p|hsa-miR-548e-3p|hsa-miR-548f-3p|hsa-miR-4423-5p|hsa-miR-4530|hsa-miR-548ar-3p|hsa-miR-548az-3p
hsa-circ-DGKE.1	chr17:54921379-54925426	36	hsa-miR-455-3p
hsa-circ-DIP2C.29	chr10:454865-461828	13	hsa-miR-545-3p
hsa-circ-DIP2C.45	chr10:412214-430086	27	hsa-miR-3909|hsa-miR-6852-3p
hsa-circ-DISC1.92	chr1:231930987-231954263	52	hsa-miR-622
hsa-circ-DNAJC16.37	chr1:15860731-15863309	57	hsa-let-7c-5p|hsa-miR-526b-5p|hsa-miR-578|hsa-miR-627-3p|hsa-miR-767-3p|hsa-miR-3124-3p
hsa-circ-DNAJC3.11	chr13:96375495-96377506	69	hsa-miR-192-5p|hsa-miR-544a
hsa-circ-DNAJC5-overlap.4	chr20:62559687-62562535	16	hsa-miR-15b-5p
hsa-circ-DNAJC6.8	chr1:65830317-65831879	62	hsa-miR-26b-5p
hsa-circ-DNMT1.128	chr19:10283765-10288043	16	hsa-miR-29a-3p|hsa-miR-29b-3p
hsa-circ-DNMT1.79	chr19:10274001-10288043	14	hsa-miR-29a-3p|hsa-miR-29b-3p
hsa-circ-DOCK5.33	chr8:25230074-25232170	24	hsa-miR-93-3p|hsa-miR-4762-5p
hsa-circ-DOCK5.9	chr8:25265498-25266456	65	hsa-miR-4762-5p
hsa-circ-DST.6	chr6:56716194-56765419	43	hsa-miR-1301-3p|hsa-miR-5047|hsa-miR-7156-3p
hsa-circ-DTX3L.3	chr3:122284705-122284917	22	hsa-miR-665|hsa-miR-3606-3p
hsa-circ-DUSP1-antisense.6	chr5:172195329-172195870	19	hsa-miR-129-5p
hsa-circ-DUSP6.1	chr12:89744364-89744802	13	hsa-miR-125b-5p|hsa-miR-381-3p|hsa-miR-300|hsa-miR-4328
hsa-circ-DYM.43	chr18:46858233-46860223	41	hsa-miR-4691-5p|hsa-miR-6792-3p
hsa-circ-DYNC1H1.127	chr14:102486229-102489217	65	hsa-miR-455-3p
hsa-circ-DYNC1H1.198	chr14:102506572-102507010	97	hsa-let-7b-5p|hsa-miR-544a
hsa-circ-ECD.15	chr10:74912050-74920309	22	hsa-miR-34a-5p
hsa-circ-EIF3B.9	chr7:2400344-2404164	33	hsa-miR-877-3p
hsa-circ-EIF3M.6	chr11:32611092-32617593	48	hsa-miR-16-5p|hsa-miR-615-3p
hsa-circ-EMC2.9	chr8:109462051-109468159	61	hsa-miR-214-5p|hsa-miR-6514-3p|hsa-miR-6811-3p|hsa-miR-7977
hsa-circ-ENAH.8	chr1:225718255-225755116	20	hsa-miR-181a-5p|hsa-miR-873-5p|hsa-miR-3934-5p|hsa-miR-6843-3p|hsa-miR-6848-3p
hsa-circ-ENPP1.5	chr6:132181526-132182844	16	hsa-miR-221-5p|hsa-miR-8073
hsa-circ-EP300.25	chr22:41521867-41523752	28	hsa-miR-182-5p|hsa-miR-149-5p|hsa-miR-193b-3p|hsa-miR-1296-3p
hsa-circ-EP300.38	chr22:41521867-41526007	20	hsa-miR-149-5p
hsa-circ-EPB41.63	chr1:29313942-29314417	22	hsa-miR-544a|hsa-miR-1236-3p|hsa-miR-4793-3p
hsa-circ-EPHB4.22	chr7:100410368-100410830	92	hsa-miR-5584-5p
hsa-circ-EPT1.12	chr2:26587169-26596497	53	hsa-miR-7-1-3p|hsa-miR-7-2-3p|hsa-miR-4269|hsa-miR-6715b-5p
hsa-circ-EPT1.8	chr2:26587169-26598016	51	hsa-miR-7-1-3p|hsa-miR-7-2-3p|hsa-miR-4269|hsa-miR-6715b-5p
hsa-circ-ERBB2IP.193	chr5:65284462-65290692	80	hsa-miR-877-3p
hsa-circ-ERC1.102	chr12:1480998-1553916	48	hsa-miR-183-5p|hsa-miR-122-5p|hsa-miR-504-3p|hsa-miR-939-5p|hsa-miR-3652|hsa-miR-4430|hsa-miR-1343-5p
hsa-circ-ERGIC1.3	chr5:172359438-172362313	54	hsa-miR-92a-3p|hsa-miR-4701-5p
hsa-circ-ERO1L.9	chr14:53138347-53138589	11	hsa-miR-494-3p
hsa-circ-ESYT2.1	chr7:158552176-158557544	88	hsa-miR-4284
hsa-circ-EVC2.13	chr4:5664833-5667376	68	hsa-miR-1236-3p
hsa-circ-EVI5.31	chr1:93029198-93073284	32	hsa-miR-485-5p|hsa-miR-6884-5p|hsa-miR-7160-5p
hsa-circ-EXOC2.67	chr6:629834-637861	48	hsa-miR-1252-3p
hsa-circ-EXOC6B.45	chr2:72958135-72960247	36	hsa-miR-26b-5p
hsa-circ-EXOSC10.34	chr1:11133990-11137005	46	hsa-miR-1304-3p
hsa-circ-EXT2.1	chr11:44129232-44135851	40	hsa-miR-4685-5p|hsa-miR-6837-5p
hsa-circ-FAM13B.45	chr5:137320945-137324004	106	hsa-miR-150-5p|hsa-miR-532-3p|hsa-miR-2116-3p|hsa-miR-4713-5p
hsa-circ-FAM193A.119	chr4:2701406-2702271	42	hsa-miR-760
hsa-circ-FAM208A.34	chr3:56703727-56707753	50	hsa-miR-34a-5p|hsa-miR-4659a-3p|hsa-miR-4659b-3p
hsa-circ-FAM73A.12	chr1:78324622-78327007	17	hsa-miR-15a-5p|hsa-miR-16-5p|hsa-miR-96-5p|hsa-miR-34a-5p|hsa-miR-182-5p|hsa-miR-15b-5p|hsa-miR-195-5p|hsa-miR-34c-5p|hsa-miR-449a|hsa-miR-508-5p|hsa-miR-449b-5p|hsa-miR-1271-5p
hsa-circ-FBXL3.1	chr13:77592734-77595996	17	hsa-miR-4760-3p
hsa-circ-FBXL3.4	chr13:77589543-77595996	38	hsa-miR-4760-3p
hsa-circ-FBXO7.27	chr22:32874967-32875262	92	hsa-miR-122-5p
hsa-circ-FBXW8.29	chr12:117365827-117402659	53	hsa-miR-647
hsa-circ-FCHSD2.4	chr11:72695132-72700142	64	hsa-miR-124-3p|hsa-miR-4474-5p|hsa-miR-548an
hsa-circ-FER.20	chr5:108203467-108207913	19	hsa-miR-93-3p|hsa-miR-3692-5p|hsa-miR-6071
hsa-circ-FGD4.116	chr12:32760890-32764217	53	hsa-miR-6716-5p
hsa-circ-FGD6.15	chr12:95528514-95535315	14	hsa-miR-143-3p|hsa-miR-3692-3p|hsa-miR-4708-5p|hsa-miR-4770|hsa-miR-1273f|hsa-miR-6088
hsa-circ-FIG4.18	chr6:110086215-110113867	19	hsa-miR-4778-3p
hsa-circ-FKBP5.4	chr6:35586872-35610620	43	hsa-miR-650|hsa-miR-3612|hsa-miR-5186
hsa-circ-FLNA-antisense.18	chrX:153590377-153590852	15	hsa-miR-31-5p
hsa-circ-FLNB.384	chr3:58111307-58112489	50	hsa-miR-1-3p
hsa-circ-FN1.226	chr2:216279559-216284108	32	hsa-miR-1-3p
hsa-circ-FNBP1.11	chr9:132686122-132691974	11	hsa-miR-16-5p|hsa-miR-21-5p|hsa-miR-372-5p|hsa-miR-3613-3p
hsa-circ-FNBP1.14	chr9:132719638-132720832	67	hsa-miR-16-5p|hsa-miR-25-5p|hsa-miR-25-3p|hsa-miR-510-3p|hsa-miR-580-3p|hsa-miR-4635|hsa-miR-6087
hsa-circ-FNBP1.2	chr9:132719638-132757237	23	hsa-miR-580-3p
hsa-circ-FNDC3A.107	chr13:49771012-49772710	49	hsa-miR-4635
hsa-circ-FNDC3A.64	chr13:49742748-49752790	34	hsa-miR-561-3p
hsa-circ-FNDC3B.102	chr3:171830241-171944737	17	hsa-miR-181a-5p|hsa-miR-181b-5p|hsa-miR-181c-5p|hsa-miR-30b-3p|hsa-miR-181d-5p|hsa-miR-3689a-3p|hsa-miR-3689b-3p|hsa-miR-3689c|hsa-miR-6779-5p|hsa-miR-6780a-5p|hsa-miR-6799-5p|hsa-miR-1273h-5p
hsa-circ-FNDC3B.126	chr3:171965322-172003774	39	hsa-miR-4768-3p
hsa-circ-FNDC3B.132	chr3:171965322-171969331	105	hsa-miR-4768-3p
hsa-circ-FOPNL.32	chr16:15967347-15978062	14	hsa-miR-3148|hsa-miR-6124
hsa-circ-FOPNL.48	chr16:15973660-15978062	52	hsa-miR-3148|hsa-miR-6124
hsa-circ-FOXJ3.23	chr1:42744018-42776781	12	hsa-miR-548c-3p|hsa-miR-3662|hsa-miR-5589-3p
hsa-circ-FOXJ3.34	chr1:42730785-42744343	79	hsa-miR-17-5p|hsa-miR-20a-5p|hsa-miR-93-5p|hsa-miR-106a-5p|hsa-miR-106b-5p|hsa-miR-20b-5p|hsa-miR-526b-3p|hsa-miR-519d-3p|hsa-miR-548c-3p|hsa-miR-3609|hsa-miR-3662|hsa-miR-548ah-5p|hsa-miR-4796-3p|hsa-miR-5589-3p
hsa-circ-FOXN2.2	chr2:48573339-48573890	40	hsa-miR-570-3p
hsa-circ-FOXP1.147	chr3:71090478-71096246	41	hsa-miR-30a-3p|hsa-miR-208a-5p|hsa-miR-30d-3p|hsa-miR-30e-3p|hsa-miR-497-3p|hsa-miR-208b-5p
hsa-circ-FOXP1.81	chr3:71037144-71064804	29	hsa-let-7c-3p|hsa-miR-105-5p|hsa-miR-1468-3p|hsa-miR-548f-5p|hsa-miR-548g-5p|hsa-miR-548x-5p|hsa-miR-548aj-5p|hsa-miR-548aw|hsa-miR-7853-5p
hsa-circ-FTO.7	chr16:53907697-53922863	74	hsa-miR-6807-5p
hsa-circ-FXR1.2	chr3:180685838-180688146	48	hsa-miR-192-3p|hsa-miR-3192-3p|hsa-miR-4704-3p|hsa-miR-4773|hsa-miR-4776-3p
hsa-circ-G3BP1.23	chr5:151169883-151175136	17	hsa-miR-376c-3p|hsa-miR-942-3p|hsa-miR-4463|hsa-miR-4494|hsa-miR-6758-5p|hsa-miR-6856-5p
hsa-circ-G3BP1.33	chr5:151169883-151170623	64	hsa-miR-942-3p|hsa-miR-4463|hsa-miR-6758-5p|hsa-miR-6856-5p
hsa-circ-G3BP2.50	chr4:76573822-76581054	36	hsa-miR-19a-3p|hsa-miR-19b-3p|hsa-miR-3925-5p
hsa-circ-GALNT2.57	chr1:230313963-230339036	55	hsa-miR-6515-5p
hsa-circ-GALNT7.5	chr4:174169130-174169591	56	hsa-miR-219b-3p
hsa-circ-GANAB.28	chr11:62406454-62407203	46	hsa-miR-136-5p|hsa-miR-615-3p
hsa-circ-GAPVD1.128	chr9:128099296-128099870	91	hsa-miR-196a-3p|hsa-miR-140-3p|hsa-miR-136-5p|hsa-miR-6134
hsa-circ-GAPVD1.130	chr9:128061168-128061385	14	hsa-miR-197-3p|hsa-miR-371a-5p|hsa-miR-372-5p|hsa-miR-373-5p|hsa-miR-616-5p|hsa-miR-371b-5p|hsa-miR-6134|hsa-miR-6807-5p
hsa-circ-GAPVD1.240	chr9:128103455-128109220	56	hsa-miR-3120-5p
hsa-circ-GARS.27	chr7:30661008-30662078	59	hsa-miR-16-5p
hsa-circ-GATAD2B.5	chr1:153784206-153785928	61	hsa-miR-30a-5p|hsa-miR-186-5p|hsa-miR-484|hsa-miR-766-3p|hsa-miR-3120-3p|hsa-miR-4468
hsa-circ-GBAS.32	chr7:56049902-56051561	92	hsa-miR-24-3p
hsa-circ-GBAS.7	chr7:56062586-56065142	14	hsa-miR-92a-3p
hsa-circ-GBF1.104	chr10:104119940-104120152	43	hsa-miR-7-5p
hsa-circ-GDI2.22	chr10:5836847-5842668	73	hsa-miR-20a-5p|hsa-miR-4426|hsa-miR-4647|hsa-miR-4662b
hsa-circ-GFPT1.10	chr2:69590676-69601245	34	hsa-miR-4463|hsa-miR-548at-5p
hsa-circ-GFPT1.1	chr2:69590676-69590802	35	hsa-miR-3163|hsa-miR-3065-5p
hsa-circ-GFPT2.5	chr5:179743340-179744058	31	hsa-miR-128-3p
hsa-circ-GLG1.44	chr16:74491771-74493687	53	hsa-miR-335-5p|hsa-miR-766-5p|hsa-miR-766-3p|hsa-miR-1273g-3p|hsa-miR-6880-5p|hsa-miR-7847-3p
hsa-circ-GLI1.16	chr12:57861115-57862007	20	hsa-miR-125b-5p|hsa-miR-133b
hsa-circ-GNB1.61	chr1:1747194-1770677	73	hsa-miR-493-3p|hsa-miR-6125
hsa-circ-GNB4.20	chr3:179131199-179137293	62	hsa-miR-218-5p
hsa-circ-GNPTAB.6	chr12:102179789-102183835	17	hsa-miR-606|hsa-miR-1468-3p|hsa-miR-548f-5p|hsa-miR-548g-5p|hsa-miR-3153|hsa-miR-548x-5p|hsa-miR-548aj-5p|hsa-miR-4668-5p|hsa-miR-548aw|hsa-miR-6733-5p|hsa-miR-6739-5p
hsa-circ-GOLGA1.14	chr9:127661607-127662826	15	hsa-miR-7162-3p
hsa-circ-GOLPH3.1	chr5:32135677-32143986	67	hsa-miR-1-3p
hsa-circ-GOSR1.21	chr17:28808160-28819771	24	hsa-miR-508-5p
hsa-circ-GOSR1.31	chr17:28808160-28811788	58	hsa-miR-589-3p|hsa-miR-513c-5p|hsa-miR-514b-5p|hsa-miR-4793-3p|hsa-miR-6512-3p|hsa-miR-6720-5p
hsa-circ-GOSR1.38	chr17:28811231-28819771	30	hsa-miR-508-5p|hsa-miR-627-3p|hsa-miR-513c-5p|hsa-miR-514b-5p|hsa-miR-4793-3p
hsa-circ-GOSR1.8	chr17:28808160-28811788	58	hsa-miR-589-3p|hsa-miR-513c-5p|hsa-miR-514b-5p|hsa-miR-4793-3p|hsa-miR-6512-3p|hsa-miR-6720-5p
hsa-circ-GPBP1L1.19	chr1:46105881-46108171	91	hsa-miR-20a-3p|hsa-miR-561-3p|hsa-miR-1226-3p|hsa-miR-3613-3p|hsa-miR-4711-5p
hsa-circ-GPR75-ASB3.3	chr2:53941520-53943880	57	hsa-miR-512-5p|hsa-miR-510-5p|hsa-miR-548c-3p|hsa-miR-766-3p
hsa-circ-GRB10.25	chr7:50771517-50823753	38	hsa-miR-199b-5p|hsa-miR-222-3p
hsa-circ-GSK3B.1	chr3:119582265-119624699	74	hsa-miR-92a-3p|hsa-miR-346|hsa-miR-4789-5p
hsa-circ-GSK3B.46	chr3:119582265-119595355	53	hsa-miR-92a-3p|hsa-miR-4789-5p
hsa-circ-GSK3B.51	chr3:119624601-119635021	19	hsa-miR-33a-3p
hsa-circ-GSK3B.55	chr3:119582265-119595355	53	hsa-miR-92a-3p|hsa-miR-4789-5p
hsa-circ-GTDC1.31	chr2:144966169-144993304	34	hsa-miR-15b-3p|hsa-miR-335-3p|hsa-miR-3667-3p|hsa-miR-5580-3p
hsa-circ-GTDC1.8	chr2:144966169-144993304	34	hsa-miR-335-3p|hsa-miR-3667-3p|hsa-miR-5580-3p
hsa-circ-GTDC1.9	chr2:144966169-144969146	82	hsa-miR-335-3p|hsa-miR-3667-3p
hsa-circ-GTF2F1-overlap.1	chr19:6381132-6381412	22	hsa-miR-3190-5p|hsa-miR-5693|hsa-miR-6499-3p|hsa-miR-7847-3p
hsa-circ-GTF2F2.4	chr13:45725821-45781640	56	hsa-miR-4691-5p|hsa-miR-6792-3p
hsa-circ-GUCY1A2.5	chr11:106849344-106856857	38	hsa-miR-335-5p
hsa-circ-HACE1.76	chr6:105192034-105198347	44	hsa-miR-185-5p|hsa-miR-4306|hsa-miR-4644
hsa-circ-HADHB.54	chr2:26486247-26500028	57	hsa-miR-99a-5p
hsa-circ-HDAC4.13	chr2:240078347-240098259	19	hsa-miR-22-3p|hsa-miR-29b-3p|hsa-miR-1-3p|hsa-miR-206
hsa-circ-HDAC4.20	chr2:240274372-240274613	13	hsa-miR-3149
hsa-circ-HDGFRP3.2	chr15:83819966-83826793	12	hsa-miR-541-5p
hsa-circ-HEATR5A.103	chr14:31849672-31856581	29	hsa-miR-432-5p|hsa-miR-4531
hsa-circ-HEATR5A.96	chr14:31814292-31817113	29	hsa-miR-197-3p
hsa-circ-HECTD1.1	chr14:31637503-31638674	26	hsa-miR-4668-5p
hsa-circ-HECTD1.52	chr14:31602443-31602881	39	hsa-miR-4668-5p|hsa-miR-6514-5p
hsa-circ-HERPUD2.14	chr7:35707043-35712888	89	hsa-miR-4660|hsa-miR-6512-3p|hsa-miR-6720-5p
hsa-circ-HIF1A.62	chr14:62187099-62188541	50	hsa-miR-589-3p
hsa-circ-HIPK3.36	chr11:33362513-33363232	17	hsa-miR-197-3p|hsa-miR-3609|hsa-miR-548ah-5p|hsa-miR-4717-3p|hsa-miR-6071|hsa-miR-6505-3p
hsa-circ-HNRNPA1L2.10	chr13:53206556-53211581	15	hsa-miR-636|hsa-miR-4778-3p
hsa-circ-HNRNPA2B1.45	chr7:26232870-26232993	76	hsa-miR-944|hsa-miR-4709-3p
hsa-circ-HNRNPA2B1.9	chr7:26233194-26236101	26	hsa-let-7f-5p
hsa-circ-HNRNPC.17	chr14:21698477-21702388	25	hsa-miR-627-3p|hsa-miR-877-3p|hsa-miR-548e-5p|hsa-miR-6503-3p
hsa-circ-HNRNPC.33	chr14:21698477-21702388	25	hsa-miR-627-3p|hsa-miR-877-3p|hsa-miR-548e-5p|hsa-miR-6503-3p
hsa-circ-HOOK3.10	chr8:42780699-42798588	45	hsa-miR-556-5p|hsa-miR-302f|hsa-miR-2052|hsa-miR-4662a-5p
hsa-circ-HOOK3.12	chr8:42812236-42819617	61	hsa-miR-5586-5p
hsa-circ-HSP90AB1-antisense.12	chr6:44220937-44221105	11	hsa-miR-15b-5p|hsa-miR-3675-5p
hsa-circ-HSPA4.2	chr5:132426884-132428481	61	hsa-miR-942-5p
hsa-circ-HUWE1.113	chrX:53672262-53707139	26	hsa-miR-320a
hsa-circ-HUWE1.37	chrX:53672262-53681075	67	hsa-miR-320a
hsa-circ-IBTK.57	chr6:82933784-82941559	31	hsa-miR-6083
hsa-circ-ICMT.1	chr1:6291961-6292179	15	hsa-miR-501-5p
hsa-circ-IDE.13	chr10:94291504-94297307	49	hsa-miR-1254|hsa-miR-3116|hsa-miR-3653-5p
hsa-circ-IFNGR2.11	chr21:34787194-34793992	36	hsa-miR-370-3p|hsa-miR-6893-3p
hsa-circ-IGF1R.4	chr15:99250790-99251336	85	hsa-miR-342-3p|hsa-miR-450a-2-3p|hsa-miR-885-3p|hsa-miR-4310|hsa-miR-4260|hsa-miR-5572|hsa-miR-7157-5p
hsa-circ-IPO11.98	chr5:61846193-61887499	23	hsa-miR-3127-3p|hsa-miR-6756-3p
hsa-circ-IPO9.36	chr1:201826223-201828122	52	hsa-miR-5096|hsa-miR-6762-3p
hsa-circ-IQGAP1.28	chr15:91029261-91030814	18	hsa-miR-544a
hsa-circ-IQGAP1.45	chr15:91030185-91035943	53	hsa-miR-544a
hsa-circ-IQGAP1.51	chr15:91030185-91030814	17	hsa-miR-544a
hsa-circ-IQGAP1.85	chr15:90982563-90983847	40	hsa-miR-124-3p
hsa-circ-ITCH.121	chr20:33068403-33069011	26	hsa-miR-8068
hsa-circ-ITCH.151	chr20:33077070-33080402	43	hsa-miR-302c-5p
hsa-circ-ITGAL.21	chr16:30495147-30495584	31	hsa-miR-212-5p|hsa-miR-378a-5p|hsa-miR-3189-3p|hsa-miR-3653-5p|hsa-miR-6878-3p
hsa-circ-ITGB8.3	chr7:20406634-20420454	21	hsa-miR-656-3p|hsa-miR-6847-5p
hsa-circ-ITSN2.3	chr2:24493539-24498718	19	hsa-miR-186-5p|hsa-miR-320c
hsa-circ-JARID2.24	chr6:15452236-15468949	34	hsa-miR-218-5p|hsa-miR-1343-3p|hsa-miR-6783-3p
hsa-circ-KANSL1.55	chr17:44143902-44172067	57	hsa-miR-627-5p|hsa-miR-6825-5p
hsa-circ-KCNK2.4	chr1:215342541-215345526	38	hsa-miR-124-3p|hsa-miR-3682-3p
hsa-circ-KDM1A.84	chr1:23397717-23398690	56	hsa-miR-137
hsa-circ-KDM5B.36	chr1:202742245-202746222	48	hsa-miR-3185
hsa-circ-KIAA0319L.6	chr1:35936463-35944813	49	hsa-miR-431-5p
hsa-circ-KIAA0368.3	chr9:114148656-114154104	95	hsa-miR-185-5p
hsa-circ-KIF11.7	chr10:94396940-94405399	19	hsa-miR-6516-3p
hsa-circ-KIF3B.10	chr20:30904020-30904677	49	hsa-miR-4292|hsa-miR-4682|hsa-miR-6791-5p
hsa-circ-KIF5B.35	chr10:32308785-32310215	36	hsa-miR-203a-3p|hsa-miR-922|hsa-miR-6124
hsa-circ-KMT2A.49	chr11:118368650-118370135	25	hsa-miR-1250-3p
hsa-circ-KMT2C.104	chr7:151900018-151904513	15	hsa-miR-186-5p|hsa-miR-484|hsa-miR-615-3p
hsa-circ-KNTC1.59	chr12:123030722-123032516	38	hsa-miR-4778-3p
hsa-circ-KPNA5.14	chr6:117010482-117013319	12	hsa-miR-5088-5p
hsa-circ-LCOR.35	chr10:98667021-98667504	60	hsa-miR-205-5p|hsa-miR-27b-3p|hsa-miR-548g-3p|hsa-miR-548t-5p|hsa-miR-5088-3p|hsa-miR-548av-3p|hsa-miR-5680|hsa-miR-548az-5p
hsa-circ-LDLR.46	chr19:11223953-11224438	61	hsa-let-7b-5p
hsa-circ-LEMD3.23	chr12:65604705-65612399	23	hsa-miR-22-3p
hsa-circ-LENG8.9	chr19:54969492-54969700	25	hsa-miR-183-5p|hsa-miR-6124
hsa-circ-LETMD1.21	chr12:51449617-51450285	41	hsa-miR-576-3p|hsa-miR-650|hsa-miR-765|hsa-miR-940|hsa-miR-1253|hsa-miR-1321|hsa-miR-1538|hsa-miR-3922-5p|hsa-miR-4426|hsa-miR-4647|hsa-miR-4662b|hsa-miR-4745-3p|hsa-miR-6770-5p|hsa-miR-7162-5p
hsa-circ-LIFR.36	chr5:38527256-38530768	16	hsa-miR-26b-3p|hsa-miR-1252-3p|hsa-miR-5697
hsa-circ-LIN54.32	chr4:83891479-83900159	45	hsa-miR-27a-3p|hsa-miR-32-5p|hsa-miR-216a-3p|hsa-miR-27b-3p|hsa-miR-128-3p|hsa-miR-513a-5p|hsa-miR-510-3p|hsa-miR-3681-3p
hsa-circ-LONP2.26	chr16:48311248-48337216	57	hsa-miR-1287-5p
hsa-circ-LPP.2	chr3:188059450-188124101	36	hsa-miR-758-5p|hsa-miR-297|hsa-miR-4426|hsa-miR-4647|hsa-miR-4662b
hsa-circ-LPP.30	chr3:188326948-188327632	46	hsa-miR-574-5p|hsa-miR-4459
hsa-circ-LRCH3.27	chr3:197559067-197562693	32	hsa-miR-3137|hsa-miR-3944-5p
hsa-circ-LRCH3.52	chr3:197557640-197566268	47	hsa-miR-3137
hsa-circ-LRCH3-overlap.16	chr3:197597030-197602646	52	hsa-miR-3137|hsa-miR-3944-5p
hsa-circ-LRCH3-overlap.20	chr3:197592293-197602646	82	hsa-miR-367-5p
hsa-circ-LRP6.35	chr12:12397195-12397589	73	hsa-miR-26a-5p|hsa-miR-221-3p|hsa-miR-495-3p|hsa-miR-5688
hsa-circ-LSM14A.32	chr19:34706028-34706566	60	hsa-miR-373-5p|hsa-miR-616-5p|hsa-miR-1237-3p|hsa-miR-3177-5p|hsa-miR-371b-5p
hsa-circ-LYN.19	chr8:56879273-56882352	30	hsa-miR-205-5p
hsa-circ-LZIC.1	chr1:9991948-9995685	39	hsa-miR-186-5p|hsa-miR-518a-5p|hsa-miR-527|hsa-miR-580-3p|hsa-miR-769-5p|hsa-miR-450b-5p|hsa-miR-890|hsa-miR-1231|hsa-miR-3185|hsa-miR-4755-3p|hsa-miR-4796-3p
hsa-circ-LZIC.5	chr1:9991948-9994918	94	hsa-miR-518a-5p|hsa-miR-527|hsa-miR-580-3p|hsa-miR-769-5p|hsa-miR-450b-5p|hsa-miR-890|hsa-miR-4755-3p|hsa-miR-4796-3p
hsa-circ-MAD1L1.133	chr7:2269618-2270362	83	hsa-miR-149-5p
hsa-circ-MAN1A2.20	chr1:117944807-117948267	86	hsa-miR-4286
hsa-circ-MAN1A2.36	chr1:117944807-118009049	39	hsa-miR-142-3p
hsa-circ-MAN2A1.30	chr5:109049220-109091157	34	hsa-miR-219b-5p
hsa-circ-MAP2K4.28	chr17:11958205-11999011	26	hsa-miR-26b-5p|hsa-miR-375|hsa-miR-3614-5p
hsa-circ-MAPK14.4	chr6:36020475-36027124	39	hsa-miR-129-5p|hsa-miR-153-5p|hsa-miR-125a-3p|hsa-miR-34b-3p|hsa-miR-335-3p|hsa-miR-764|hsa-miR-548e-5p|hsa-miR-1250-3p|hsa-miR-3137|hsa-miR-4715-3p|hsa-miR-3064-3p
hsa-circ-MAPK1.6	chr22:22123483-22143097	17	hsa-miR-320a|hsa-miR-378a-3p|hsa-miR-4438|hsa-miR-6512-3p|hsa-miR-6720-5p
hsa-circ-MAPK8.16	chr10:49609654-49618211	71	hsa-miR-30a-5p|hsa-miR-30c-5p|hsa-miR-30d-5p|hsa-miR-30b-5p|hsa-miR-30e-5p|hsa-miR-433-3p
hsa-circ-MAPK9.50	chr5:179665331-179668155	72	hsa-miR-7-5p
hsa-circ-MATR3.43	chr5:138614015-138614818	95	hsa-let-7e-5p|hsa-miR-26b-5p|hsa-miR-3942-3p|hsa-miR-1245b-3p|hsa-miR-5100
hsa-circ-MB21D1.3	chr6:74149931-74150168	43	hsa-miR-548f-5p|hsa-miR-548g-5p|hsa-miR-548x-5p|hsa-miR-548aj-5p
hsa-circ-MBNL1.10	chr3:152132729-152165562	23	hsa-miR-335-5p|hsa-miR-1301-3p|hsa-miR-4287|hsa-miR-4685-3p|hsa-miR-5047|hsa-miR-6867-3p|hsa-miR-7113-3p
hsa-circ-MBNL1.11	chr3:152132729-152165562	23	hsa-miR-335-5p|hsa-miR-1301-3p|hsa-miR-4287|hsa-miR-4660|hsa-miR-4685-3p|hsa-miR-5047|hsa-miR-6867-3p|hsa-miR-7113-3p|hsa-miR-8075
hsa-circ-MBNL1.12	chr3:152132729-152150709	75	hsa-miR-628-5p|hsa-miR-629-3p|hsa-miR-1301-3p|hsa-miR-4287|hsa-miR-4660|hsa-miR-4685-3p|hsa-miR-4713-5p|hsa-miR-4775|hsa-miR-5047|hsa-miR-6867-3p|hsa-miR-7113-3p|hsa-miR-8075
hsa-circ-MBNL1.1	chr3:152163070-152165562	50	hsa-miR-204-5p|hsa-miR-211-5p|hsa-miR-218-5p|hsa-miR-153-5p|hsa-miR-335-5p|hsa-miR-335-3p|hsa-miR-629-3p|hsa-miR-1301-3p|hsa-miR-892a|hsa-miR-4287|hsa-miR-4660|hsa-miR-4685-3p|hsa-miR-5047|hsa-miR-5680|hsa-miR-548aw|hsa-miR-6832-3p|hsa-miR-6867-3p|hsa-miR-7113-3p
hsa-circ-MBNL1.34	chr3:152017193-152018156	23	hsa-miR-19a-3p|hsa-miR-19b-3p
hsa-circ-MBNL1.5	chr3:152163070-152165562	50	hsa-miR-218-5p|hsa-miR-153-5p|hsa-miR-335-5p|hsa-miR-335-3p|hsa-miR-629-3p|hsa-miR-1301-3p|hsa-miR-4287|hsa-miR-4685-3p|hsa-miR-5047
hsa-circ-MBNL1.7	chr3:152132729-152165562	23	hsa-miR-335-5p|hsa-miR-1301-3p|hsa-miR-4287|hsa-miR-4660|hsa-miR-4685-3p|hsa-miR-5047|hsa-miR-6867-3p|hsa-miR-7113-3p|hsa-miR-8075
hsa-circ-MBOAT2.14	chr2:9048750-9098771	84	hsa-miR-6885-3p
hsa-circ-MBOAT2.9	chr2:9083315-9098771	82	hsa-miR-6885-3p
hsa-circ-MCFD2.2	chr2:47134948-47136316	57	hsa-miR-7159-5p
hsa-circ-MDM2.43	chr12:69210591-69218431	58	hsa-let-7a-3p|hsa-let-7b-3p|hsa-let-7f-1-3p|hsa-miR-98-3p|hsa-miR-127-5p|hsa-miR-381-3p|hsa-miR-483-3p|hsa-miR-202-3p|hsa-miR-579-3p|hsa-miR-300|hsa-miR-548s|hsa-miR-3190-5p|hsa-miR-3926|hsa-miR-4666a-3p|hsa-miR-664b-3p|hsa-miR-6508-5p|hsa-miR-8067
hsa-circ-MED17.3	chr11:93523739-93527201	29	hsa-miR-510-3p
hsa-circ-MEF2A.22	chr15:100138634-100173378	28	hsa-miR-30a-3p
hsa-circ-MEF2A.5	chr15:100138634-100173378	28	hsa-miR-30a-3p
hsa-circ-MELK.75	chr9:36597218-36643080	48	hsa-miR-640|hsa-miR-764
hsa-circ-MESDC2.1	chr15:81271271-81274523	20	hsa-miR-26b-5p
hsa-circ-MFN2.5	chr1:12061457-12062160	58	hsa-miR-218-5p|hsa-miR-483-3p|hsa-miR-6887-3p
hsa-circ-MGLL.16	chr3:127429418-127441409	39	hsa-miR-93-5p|hsa-miR-142-3p
hsa-circ-MGRN1.47	chr16:4701963-4707364	15	hsa-miR-873-5p|hsa-miR-4433a-3p|hsa-miR-4722-5p
hsa-circ-MID2.4	chrX:107083899-107097934	57	hsa-miR-324-5p
hsa-circ-MIER1.68	chr1:67423741-67428843	63	hsa-miR-580-3p|hsa-miR-4251
hsa-circ-MIS18BP1.10	chr14:45715945-45716580	37	hsa-miR-103a-3p|hsa-miR-107
hsa-circ-MKLN1.10	chr7:131071878-131084192	64	hsa-miR-320b
hsa-circ-MKLN1.44	chr7:131060182-131084192	80	hsa-miR-320b
hsa-circ-MLLT10.7	chr10:21970260-22002879	23	hsa-let-7a-5p|hsa-let-7b-5p|hsa-let-7c-5p|hsa-let-7d-5p|hsa-let-7e-5p|hsa-let-7f-5p|hsa-miR-98-5p|hsa-let-7g-5p|hsa-let-7i-5p|hsa-miR-202-3p|hsa-miR-548v|hsa-miR-4458|hsa-miR-4500
hsa-circ-MLLT1.2	chr19:6230580-6270770	65	hsa-miR-505-5p|hsa-miR-1225-3p|hsa-miR-3943|hsa-miR-4767
hsa-circ-MOB3A.2	chr19:2078138-2078678	34	hsa-miR-665
hsa-circ-MOB3A.7	chr19:2076809-2078678	49	hsa-miR-665
hsa-circ-MOCOS.5	chr18:33775219-33783152	49	hsa-miR-4667-3p
hsa-circ-MPZL1.8	chr1:167734819-167745403	57	hsa-miR-766-3p
hsa-circ-MRE11A.11	chr11:94219089-94224131	15	hsa-miR-6747-3p
hsa-circ-MRPS35.6	chr12:27867712-27877119	71	hsa-miR-196b-5p|hsa-miR-454-3p
hsa-circ-MRRF.23	chr9:125042721-125054119	53	hsa-miR-450a-1-3p|hsa-miR-3122|hsa-miR-3190-5p|hsa-miR-4271|hsa-miR-3913-5p|hsa-miR-4725-3p|hsa-miR-6780b-5p
hsa-circ-MRS2.12	chr6:24416624-24418806	27	hsa-miR-544a|hsa-miR-607
hsa-circ-MSH3.14	chr5:80063751-80074655	21	hsa-miR-345-5p
hsa-circ-MSH3.30	chr5:80083383-80109560	19	hsa-miR-150-5p|hsa-miR-3182|hsa-miR-4659a-3p|hsa-miR-4659b-3p|hsa-miR-4742-3p
hsa-circ-MSH3.9	chr5:80071512-80088663	59	hsa-miR-150-5p|hsa-miR-590-3p|hsa-miR-3686|hsa-miR-4659a-3p|hsa-miR-4659b-3p|hsa-miR-4742-3p|hsa-miR-4775
hsa-circ-MSRB3.17	chr12:65702308-65722383	15	hsa-miR-197-3p|hsa-miR-124-3p
hsa-circ-MT1M-overlap.14	chr16:56667251-56669757	19	hsa-miR-26b-5p
hsa-circ-MTA3.16	chr2:42946127-42950175	61	hsa-miR-4446-5p
hsa-circ-MTA3.66	chr2:42867312-42887002	24	hsa-miR-642a-5p|hsa-miR-875-3p|hsa-miR-3156-3p|hsa-miR-6758-3p
hsa-circ-MTDH.16	chr8:98698895-98703416	47	hsa-miR-6840-3p
hsa-circ-MTDH.33	chr8:98673299-98703416	41	hsa-miR-6840-3p
hsa-circ-MTDH.36	chr8:98725889-98735263	33	hsa-miR-1273e
hsa-circ-MTDH.7	chr8:98731276-98735263	14	hsa-miR-1273e
hsa-circ-MTMR10.3	chr15:31266516-31269158	36	hsa-miR-4797-5p
hsa-circ-MTMR1.4	chrX:149905066-149905920	39	hsa-miR-4531|hsa-miR-6849-3p
hsa-circ-MTMR3.9	chr22:30374430-30375041	27	hsa-miR-218-5p|hsa-miR-490-3p
hsa-circ-MYBL1.31	chr8:67484716-67485741	27	hsa-miR-1277-5p|hsa-miR-4433a-3p|hsa-miR-4459|hsa-miR-4768-3p
hsa-circ-MYO18A.6	chr17:27430616-27434207	26	hsa-miR-516b-5p|hsa-miR-1299|hsa-miR-4782-5p|hsa-miR-5706
hsa-circ-MYO19.26	chr17:34864900-34867294	71	hsa-miR-16-5p|hsa-miR-615-3p
hsa-circ-MYO1F.10	chr19:8618022-8618321	12	hsa-miR-619-5p|hsa-miR-6506-5p
hsa-circ-MYO1F.1	chr19:8612919-8613201	21	hsa-miR-1915-3p|hsa-miR-4726-3p|hsa-miR-6764-5p|hsa-miR-6840-3p
hsa-circ-MYO1F.7	chr19:8619360-8620680	13	hsa-miR-498|hsa-miR-592|hsa-miR-597-5p|hsa-miR-6741-3p
hsa-circ-MYO9B.93	chr19:17267718-17270294	46	hsa-miR-412-3p|hsa-miR-6754-3p
hsa-circ-NAA25.23	chr12:112509698-112516545	20	hsa-miR-450a-1-3p
hsa-circ-NAA25.24	chr12:112513481-112516545	46	hsa-miR-450a-1-3p|hsa-miR-887-5p|hsa-miR-3122|hsa-miR-3913-5p|hsa-miR-6513-5p
hsa-circ-NADK.1	chr1:1686812-1687782	25	hsa-miR-425-5p
hsa-circ-NAP1L4.1	chr11:2991032-2993473	25	hsa-miR-3652|hsa-miR-4430
hsa-circ-NARF.24	chr17:80417867-80430574	43	hsa-miR-16-5p|hsa-miR-377-5p|hsa-miR-6086
hsa-circ-NARS.14	chr18:55278868-55283207	41	hsa-miR-3652|hsa-miR-3662|hsa-miR-4430|hsa-miR-5579-5p
hsa-circ-NAV1.3	chr1:201786215-201786413	48	hsa-miR-125a-3p|hsa-miR-149-3p|hsa-miR-486-3p|hsa-miR-627-5p|hsa-miR-937-5p|hsa-miR-1207-5p|hsa-miR-1294|hsa-miR-4316|hsa-miR-3665|hsa-miR-4728-5p|hsa-miR-4736|hsa-miR-4763-3p|hsa-miR-5581-3p|hsa-miR-6734-5p|hsa-miR-6749-3p|hsa-miR-6756-5p|hsa-miR-6785-5p|hsa-miR-6799-5p|hsa-miR-6867-5p|hsa-miR-6883-5p|hsa-miR-7106-5p
hsa-circ-NAV2.98	chr11:20101609-20104725	44	hsa-miR-3120-5p|hsa-miR-4476|hsa-miR-6876-5p
hsa-circ-NCAPD2.3	chr12:6618882-6620418	26	hsa-miR-615-3p
hsa-circ-NCAPG.9	chr4:17816475-17816981	65	hsa-miR-153-5p|hsa-miR-1250-3p
hsa-circ-NCL.3	chr2:232325188-232325275	11	hsa-miR-224-3p|hsa-miR-494-3p|hsa-miR-522-3p|hsa-miR-3148|hsa-miR-4496
hsa-circ-NCOR2.171	chr12:124904502-124934413	22	hsa-miR-125b-5p
hsa-circ-NDUFS1.60	chr2:207013743-207017234	32	hsa-miR-548ao-5p|hsa-miR-548ax
hsa-circ-NEK4.16	chr3:52771601-52775515	58	hsa-miR-1910-3p|hsa-miR-4433a-3p|hsa-miR-4459|hsa-miR-4738-3p|hsa-miR-4768-3p|hsa-miR-6511a-5p|hsa-miR-6847-5p|hsa-miR-7162-3p
hsa-circ-NEK7.7	chr1:198247090-198266370	47	hsa-miR-586|hsa-miR-548d-3p|hsa-miR-548h-3p|hsa-miR-548z|hsa-miR-548ac
hsa-circ-NEK9.38	chr14:75567694-75570700	40	hsa-miR-1976|hsa-miR-4252
hsa-circ-NF1.58	chr17:29483000-29497015	62	hsa-miR-9-5p
hsa-circ-NFAM1.2	chr22:42807412-42807742	17	hsa-miR-593-5p|hsa-miR-4308|hsa-miR-4292|hsa-miR-6791-5p|hsa-miR-7113-3p
hsa-circ-NFIC.20	chr19:3425103-3435205	44	hsa-miR-339-5p|hsa-miR-2113|hsa-miR-3182|hsa-miR-4659a-3p|hsa-miR-4659b-3p|hsa-miR-4731-5p
hsa-circ-NFIC.3	chr19:3381709-3382241	23	hsa-miR-214-3p|hsa-miR-761|hsa-miR-3619-5p|hsa-miR-6512-3p|hsa-miR-6720-5p
hsa-circ-NFYB.2	chr12:104514177-104517201	16	hsa-miR-4699-3p|hsa-miR-4756-3p
hsa-circ-NINL.18	chr20:25448024-25450731	38	hsa-miR-335-5p
hsa-circ-NIPAL3.5	chr1:24766661-24771734	26	hsa-miR-6843-3p|hsa-miR-6848-3p
hsa-circ-NIPBL.39	chr5:36953719-36958333	13	hsa-let-7c-3p
hsa-circ-NKAP.1	chrX:119063978-119066179	14	hsa-miR-186-5p|hsa-miR-498|hsa-miR-7851-3p
hsa-circ-NNT.52	chr5:43675612-43677908	74	hsa-miR-503-3p
hsa-circ-NOP14.60	chr4:2951660-2952972	35	hsa-miR-665|hsa-miR-1827
hsa-circ-NPAT.8	chr11:108057208-108061227	15	hsa-miR-3609
hsa-circ-NPEPPS.17	chr17:45673718-45679113	12	hsa-miR-141-5p|hsa-miR-500b-3p
hsa-circ-NPLOC4.39	chr17:79571573-79575848	60	hsa-miR-423-5p
hsa-circ-NPTN.3	chr15:73862490-73866136	13	hsa-miR-32-5p|hsa-miR-92a-3p|hsa-miR-92b-3p
hsa-circ-NRIP1-overlap.5	chr21:16337033-16415895	11	hsa-miR-24-3p|hsa-miR-590-3p
hsa-circ-NSD1.10	chr5:176618884-176631293	34	hsa-miR-5695
hsa-circ-NSUN2.21	chr5:6622128-6625782	47	hsa-miR-149-5p|hsa-miR-1260b
hsa-circ-NUP155.34	chr5:37301538-37303516	32	hsa-miR-155-5p|hsa-miR-377-5p|hsa-miR-561-3p|hsa-miR-3926|hsa-miR-1273g-3p|hsa-miR-6086
hsa-circ-NUP155.76	chr5:37326002-37328522	30	hsa-miR-450a-1-3p|hsa-miR-887-5p|hsa-miR-3122|hsa-miR-3653-5p|hsa-miR-3913-5p|hsa-miR-4536-5p|hsa-miR-6513-5p|hsa-miR-6747-3p|hsa-miR-7847-3p
hsa-circ-NUP98.103	chr11:3752620-3756554	22	hsa-miR-16-5p
hsa-circ-NUPL2.7	chr7:23224688-23226765	58	hsa-miR-335-3p|hsa-miR-4766-5p|hsa-miR-1273g-3p
hsa-circ-OGT.8	chrX:70775803-70777522	23	hsa-miR-141-3p|hsa-miR-125a-5p|hsa-miR-200a-3p|hsa-miR-671-5p
hsa-circ-OPTN-overlap.6	chr10:13169744-13178897	46	hsa-miR-6868-3p
hsa-circ-OTUD7B.6	chr1:149931602-149936274	25	hsa-miR-587|hsa-miR-4434|hsa-miR-3689d|hsa-miR-4516|hsa-miR-5703|hsa-miR-6134|hsa-miR-6851-5p
hsa-circ-OXR1.31	chr8:107691437-107705105	25	hsa-miR-144-3p
hsa-circ-OXR1.33	chr8:107691437-107696587	46	hsa-miR-144-3p|hsa-miR-4781-3p
hsa-circ-PACRGL-overlap.8	chr4:20711305-20729020	18	hsa-miR-548n|hsa-miR-548t-5p|hsa-miR-3912-5p|hsa-miR-548az-5p
hsa-circ-PACSIN2-antisense.1	chr22:43267068-43267193	16	hsa-miR-873-5p|hsa-miR-1286|hsa-miR-4722-5p
hsa-circ-PARL.18	chr3:183558357-183562114	23	hsa-miR-4686
hsa-circ-PATL1.14	chr11:59406520-59410508	17	hsa-miR-6809-3p
hsa-circ-PAX3.7	chr2:223084858-223097002	17	hsa-miR-27a-3p|hsa-miR-27b-3p
hsa-circ-PCMTD1.10	chr8:52773404-52773806	93	hsa-miR-3161
hsa-circ-PCMTD1.12	chr8:52758220-52773806	24	hsa-miR-3161
hsa-circ-PCNX.61	chr14:71492833-71502874	60	hsa-miR-17-5p
hsa-circ-PDCD11.10	chr10:105197771-105198565	111	hsa-miR-17-3p|hsa-miR-216a-5p
hsa-circ-PDCD6IP.3	chr3:33853563-33863574	54	hsa-miR-15a-5p|hsa-miR-16-5p
hsa-circ-PDE4DIP.130	chr1:144946624-144952689	24	hsa-miR-432-5p|hsa-miR-539-5p|hsa-miR-620|hsa-miR-1270|hsa-miR-4434|hsa-miR-4516|hsa-miR-4531|hsa-miR-5703
hsa-circ-PDE4DIP.30	chr1:144921834-144922638	26	hsa-miR-493-3p|hsa-miR-432-5p|hsa-miR-539-5p
hsa-circ-PDE4DIP.97	chr1:144994590-145021167	37	hsa-miR-539-5p|hsa-miR-4434|hsa-miR-4516|hsa-miR-4531|hsa-miR-5703
hsa-circ-PDHX.34	chr11:34991685-35006275	73	hsa-let-7b-5p|hsa-miR-15a-5p|hsa-miR-16-5p|hsa-miR-27a-3p|hsa-miR-216a-3p|hsa-miR-27b-3p|hsa-miR-128-3p|hsa-miR-3681-3p
hsa-circ-PDK1.12	chr2:173423435-173429801	40	hsa-miR-26b-5p
hsa-circ-PDLIM5.119	chr4:95494501-95539342	15	hsa-miR-24-3p|hsa-miR-607|hsa-miR-3149
hsa-circ-PDLIM5.41	chr4:95561426-95578698	24	hsa-miR-17-5p
hsa-circ-PDS5A.103	chr4:39875908-39878773	48	hsa-miR-499a-3p|hsa-miR-499b-3p
hsa-circ-PDS5A.56	chr4:39902045-39904080	63	hsa-miR-6885-3p
hsa-circ-PDS5A.86	chr4:39850470-39851272	40	hsa-miR-340-5p
hsa-circ-PEBP1-antisense.2	chr12:118583263-118583380	38	hsa-miR-181a-5p|hsa-miR-181b-5p|hsa-miR-181c-5p|hsa-miR-155-5p|hsa-miR-181d-5p
hsa-circ-PGD.17	chr1:10471474-10473308	27	hsa-miR-339-5p|hsa-miR-4711-3p
hsa-circ-PHACTR4.32	chr1:28800065-28802803	44	hsa-let-7a-5p|hsa-let-7b-5p|hsa-let-7c-5p|hsa-let-7d-5p|hsa-let-7e-5p|hsa-let-7f-5p|hsa-miR-98-5p|hsa-let-7g-5p|hsa-let-7i-5p|hsa-miR-877-3p|hsa-miR-4458|hsa-miR-4500|hsa-miR-7162-3p
hsa-circ-PHAX.5	chr5:125939261-125939875	38	hsa-miR-30b-3p|hsa-miR-143-3p|hsa-miR-887-5p|hsa-miR-3149|hsa-miR-3190-5p|hsa-miR-3689a-3p|hsa-miR-3689b-3p|hsa-miR-3926|hsa-miR-3689c|hsa-miR-4770|hsa-miR-6088|hsa-miR-6779-5p|hsa-miR-6780a-5p|hsa-miR-6881-3p|hsa-miR-7106-5p|hsa-miR-1273h-5p
hsa-circ-PHC3.19	chr3:169840378-169847340	18	hsa-miR-922
hsa-circ-PHC3.36	chr3:169863210-169867032	119	hsa-miR-5096
hsa-circ-PHC3.40	chr3:169889160-169896726	59	hsa-miR-15a-5p|hsa-miR-16-5p|hsa-miR-103a-3p|hsa-miR-197-3p|hsa-miR-15b-5p|hsa-miR-195-5p|hsa-miR-424-5p|hsa-miR-497-5p|hsa-miR-922|hsa-miR-4503|hsa-miR-5689|hsa-miR-6792-5p|hsa-miR-6838-5p
hsa-circ-PHC3.54	chr3:169854206-169863309	55	hsa-miR-197-3p|hsa-miR-323a-3p|hsa-miR-633|hsa-miR-5096
hsa-circ-PHIP.49	chr6:79752559-79770535	92	hsa-miR-548e-5p
hsa-circ-PHLPP2.17	chr16:71748414-71748704	36	hsa-miR-583|hsa-miR-769-5p|hsa-miR-1276|hsa-miR-3123|hsa-miR-4311
hsa-circ-PIAS2.53	chr18:44407921-44409830	23	hsa-miR-498|hsa-miR-1976|hsa-miR-4722-3p|hsa-miR-6727-3p|hsa-miR-6747-3p
hsa-circ-PIKFYVE.50	chr2:209209834-209212747	48	hsa-miR-324-3p
hsa-circ-PIP4K2A.14	chr10:22896855-22898646	50	hsa-miR-548c-3p
hsa-circ-PIP5K1C.61	chr19:3660963-3661999	96	hsa-miR-4436a|hsa-miR-4778-3p|hsa-miR-5000-3p|hsa-miR-6875-3p
hsa-circ-PITPNB.43	chr22:28269725-28293880	50	hsa-miR-548a-3p|hsa-miR-548e-3p|hsa-miR-548f-3p|hsa-miR-548g-3p|hsa-miR-4668-3p|hsa-miR-548ar-3p|hsa-miR-548az-3p
hsa-circ-PLCD3.8	chr17:43197691-43198739	43	hsa-miR-335-5p
hsa-circ-PLCE1.14	chr10:96018556-96018907	26	hsa-miR-3929|hsa-miR-4478|hsa-miR-4419b
hsa-circ-PLCG2.13	chr16:81957089-81962229	13	hsa-miR-3674|hsa-miR-4703-3p
hsa-circ-PLCG2.5	chr16:81888048-81904540	11	hsa-miR-383-5p
hsa-circ-PLEKHH2.4	chr2:43969879-43973102	31	hsa-miR-186-5p
hsa-circ-PLXNC1.9	chr12:94562928-94580249	37	hsa-miR-193b-3p
hsa-circ-PLXND1.4	chr3:129304794-129305562	37	hsa-miR-767-5p|hsa-miR-3130-3p|hsa-miR-3144-5p|hsa-miR-3191-3p|hsa-miR-4652-5p|hsa-miR-4710|hsa-miR-6810-5p|hsa-miR-7156-3p
hsa-circ-PNISR.83	chr6:99860426-99864304	39	hsa-miR-4311
hsa-circ-POLD3.9	chr11:74315736-74331134	23	hsa-miR-942-5p
hsa-circ-POLR2E.12	chr19:1090906-1091906	63	hsa-miR-1343-3p|hsa-miR-6783-3p
hsa-circ-POLR3E.52	chr16:22324940-22326529	23	hsa-miR-4495
hsa-circ-PPAP2A.7	chr5:54763696-54771278	18	hsa-miR-26b-5p
hsa-circ-PPAP2B.7	chr1:56977647-57002784	30	hsa-miR-181a-5p|hsa-miR-181b-5p|hsa-miR-181c-5p|hsa-miR-181d-5p|hsa-miR-4262
hsa-circ-PPARG.18	chr3:12353878-12434251	31	hsa-miR-1-3p
hsa-circ-PPFIA1.97	chr11:70189774-70194526	15	hsa-miR-18a-3p|hsa-miR-324-3p
hsa-circ-PPIF-antisense.1	chr10:81113782-81113979	14	hsa-miR-27a-3p|hsa-miR-27b-3p|hsa-miR-124-3p|hsa-miR-513a-5p|hsa-miR-4438|hsa-miR-4476|hsa-miR-5007-5p|hsa-miR-6876-5p
hsa-circ-PPP1CB.11	chr2:29006772-29011675	66	hsa-miR-4799-5p
hsa-circ-PPP6R3.82	chr11:68318588-68331900	33	hsa-miR-552-5p|hsa-miR-5586-3p
hsa-circ-PPWD1.23	chr5:64863339-64868113	49	hsa-miR-6875-3p
hsa-circ-PRDM2.23	chr1:14057494-14068652	59	hsa-miR-204-5p|hsa-miR-211-5p|hsa-miR-145-5p|hsa-miR-4668-5p|hsa-miR-5195-3p
hsa-circ-PRDM2.5	chr1:14042035-14068652	37	hsa-miR-204-5p|hsa-miR-211-5p|hsa-miR-145-5p|hsa-miR-5195-3p
hsa-circ-PRKD3.9	chr2:37516498-37520414	17	hsa-miR-9-5p|hsa-miR-4311
hsa-circ-PRKD3-overlap.2	chr2:37543379-37544322	92	hsa-miR-148b-3p|hsa-miR-3133|hsa-miR-4311|hsa-miR-4686
hsa-circ-PROSC.3	chr8:37623043-37623873	106	hsa-miR-619-5p|hsa-miR-5089-5p
hsa-circ-PRR11.3	chr17:57274904-57275150	65	hsa-miR-23a-5p|hsa-miR-23b-5p|hsa-miR-122-5p
hsa-circ-PRRC2C.21	chr1:171548492-171556890	22	hsa-miR-320a
hsa-circ-PRRC2C.54	chr1:171493959-171502100	12	hsa-miR-877-3p
hsa-circ-PSEN1-overlap.2	chr14:73614502-73614802	101	hsa-miR-562
hsa-circ-PTBP2.12	chr1:97235258-97236407	32	hsa-miR-590-3p|hsa-miR-548ag|hsa-miR-4775|hsa-miR-6134
hsa-circ-PTBP3.154	chr9:115024714-115060196	71	hsa-miR-124-3p|hsa-miR-506-3p|hsa-miR-5582-5p
hsa-circ-PTBP3.186	chr9:115013208-115015068	55	hsa-miR-4728-3p
hsa-circ-PTGIS.2	chr20:48156106-48160985	16	hsa-miR-512-3p|hsa-miR-1228-3p|hsa-miR-3652|hsa-miR-4430|hsa-miR-4505|hsa-miR-4742-5p|hsa-miR-5787|hsa-miR-6842-3p|hsa-miR-7113-3p
hsa-circ-PTPN12.128	chr7:77200394-77221573	40	hsa-miR-6740-3p
hsa-circ-PTPN12.29	chr7:77214859-77230123	64	hsa-miR-6740-3p
hsa-circ-PTPN14.24	chr1:214564330-214571344	41	hsa-miR-2110|hsa-miR-3150a-3p|hsa-miR-3183|hsa-miR-4723-3p|hsa-miR-6763-5p|hsa-miR-6810-5p|hsa-miR-6857-5p|hsa-miR-6769b-3p
hsa-circ-PTPN22.71	chr1:114372213-114377061	32	hsa-miR-1-3p
hsa-circ-PTPRK.141	chr6:128643183-128643455	46	hsa-miR-935
hsa-circ-PTPRM.22	chr18:8076452-8088849	54	hsa-miR-4753-3p
hsa-circ-PUM1.21	chr1:31465236-31468067	82	hsa-miR-16-5p
hsa-circ-PUM2.4	chr2:20454623-20455931	45	hsa-miR-218-5p|hsa-miR-125a-5p
hsa-circ-QKI.30	chr6:163876310-163956157	33	hsa-miR-3692-3p|hsa-miR-4668-3p|hsa-miR-4769-3p|hsa-miR-5582-5p|hsa-miR-6817-5p|hsa-miR-6867-3p
hsa-circ-QKI.61	chr6:163876310-163899928	58	hsa-miR-4668-3p|hsa-miR-4769-3p|hsa-miR-5582-5p|hsa-miR-6817-5p|hsa-miR-6867-3p
hsa-circ-RAB10.8	chr2:26321530-26332775	22	hsa-miR-2681-5p
hsa-circ-RAB11FIP1.5	chr8:37727937-37735069	44	hsa-miR-5193
hsa-circ-RAB1A.5	chr2:65318116-65325200	42	hsa-miR-221-3p|hsa-miR-873-5p
hsa-circ-RAB1A.8	chr2:65318116-65331940	32	hsa-miR-221-3p|hsa-miR-3678-3p|hsa-miR-4762-3p
hsa-circ-RAB23.32	chr6:57072425-57075243	30	hsa-miR-26b-5p|hsa-miR-153-5p|hsa-miR-518a-5p|hsa-miR-527|hsa-miR-548aw
hsa-circ-RAB2A.10	chr8:61496766-61497374	29	hsa-miR-320a
hsa-circ-RAB3IP.36	chr12:70193988-70195501	100	hsa-miR-298
hsa-circ-RAB6A.34	chr11:73418464-73429763	85	hsa-miR-335-5p
hsa-circ-RABGAP1L.4	chr1:174188262-174190302	24	hsa-miR-371a-5p|hsa-miR-372-5p|hsa-miR-373-5p|hsa-miR-616-5p|hsa-miR-371b-5p
hsa-circ-RAD23B.45	chr9:110062421-110068928	49	hsa-miR-3650|hsa-miR-4795-5p|hsa-miR-7978
hsa-circ-RAD23B.51	chr9:110062421-110087285	48	hsa-miR-7978
hsa-circ-RAD54L2-overlap.6	chr3:51575513-51624575	72	hsa-miR-383-3p|hsa-miR-516b-3p|hsa-miR-516a-3p|hsa-miR-614|hsa-miR-4475|hsa-miR-7162-5p
hsa-circ-RALY.12	chr20:32659871-32666359	53	hsa-miR-412-3p|hsa-miR-486-3p
hsa-circ-RANBP2.14	chr2:109388156-109389502	44	hsa-miR-378a-5p|hsa-miR-1200|hsa-miR-3140-5p
hsa-circ-RAPGEF6.93	chr5:130857082-130883883	46	hsa-miR-4267
hsa-circ-RAPGEF6.99	chr5:130883739-130940386	25	hsa-miR-130b-5p
hsa-circ-RARS2.11	chr6:88265125-88279308	21	hsa-miR-26b-5p
hsa-circ-RARS.24	chr5:167927595-167929110	38	hsa-miR-877-3p
hsa-circ-RASA2.31	chr3:141231004-141248644	29	hsa-miR-3973
hsa-circ-RASGRP1.8	chr15:38794512-38798121	13	hsa-miR-520a-5p|hsa-miR-525-5p|hsa-miR-4652-3p|hsa-miR-4743-3p
hsa-circ-RASSF2.4	chr20:4776460-4781708	14	hsa-miR-942-5p|hsa-miR-3667-3p|hsa-miR-6515-5p
hsa-circ-RB1.10	chr13:48947540-48955579	14	hsa-miR-212-3p|hsa-miR-132-3p|hsa-miR-335-5p
hsa-circ-RBL1.187	chr20:35695126-35696589	39	hsa-miR-3662|hsa-miR-6499-3p
hsa-circ-RBL1.20	chr20:35689505-35693876	20	hsa-miR-186-3p|hsa-miR-6778-3p
hsa-circ-RBM23.29	chr14:23375403-23378804	35	hsa-miR-4252|hsa-miR-6499-3p
hsa-circ-RBM23.31	chr14:23375403-23378804	35	hsa-miR-4252|hsa-miR-6499-3p
hsa-circ-RBM23.37	chr14:23375403-23380612	83	hsa-miR-4252|hsa-miR-3135b|hsa-miR-6499-3p
hsa-circ-RBM27.37	chr5:145634505-145638156	66	hsa-miR-15b-5p
hsa-circ-RBM4.12	chr11:66407170-66407594	31	hsa-miR-197-3p
hsa-circ-RBM41.2	chrX:106331665-106332069	60	hsa-miR-3156-3p|hsa-miR-4301|hsa-miR-4659a-3p|hsa-miR-4659b-3p|hsa-miR-5009-5p|hsa-miR-6875-3p|hsa-miR-8058
hsa-circ-RBMS3.124	chr3:29910348-29941246	33	hsa-miR-16-5p|hsa-miR-3190-3p
hsa-circ-RBPMS.3	chr8:30332294-30361953	49	hsa-miR-98-5p
hsa-circ-RC3H1-overlap.11	chr1:173961892-173962273	81	hsa-miR-1305
hsa-circ-RCOR1.5	chr14:103180759-103187714	18	hsa-miR-15a-5p|hsa-miR-16-5p|hsa-miR-15b-5p|hsa-miR-195-5p
hsa-circ-RDH11.3	chr14:68151731-68157138	63	hsa-miR-4263|hsa-miR-203b-3p
hsa-circ-RECQL4.11	chr8:145738024-145738154	41	hsa-miR-193b-3p
hsa-circ-REL.8	chr2:61118817-61128218	33	hsa-miR-380-3p|hsa-miR-593-3p|hsa-miR-2054|hsa-miR-6887-3p
hsa-circ-RFX3.24	chr9:3330258-3330517	13	hsa-miR-892c-5p
hsa-circ-RFX7.1	chr15:56434975-56436681	37	hsa-miR-205-5p
hsa-circ-RHOA-antisense.5	chr3:49397638-49397802	29	hsa-miR-122-5p|hsa-miR-124-3p|hsa-miR-504-3p|hsa-miR-1233-5p|hsa-miR-2467-3p|hsa-miR-6778-5p
hsa-circ-RICTOR.1	chr5:38991050-39003724	71	hsa-let-7c-5p|hsa-miR-16-5p|hsa-miR-18a-5p|hsa-miR-384|hsa-miR-3685
hsa-circ-RNASEH2B.16	chr13:51501542-51509135	25	hsa-miR-665
hsa-circ-RNASEH2B.8	chr13:51501542-51523641	62	hsa-miR-485-5p|hsa-miR-6512-3p|hsa-miR-6720-5p|hsa-miR-6884-5p
hsa-circ-RNF10.26	chr12:120995084-120995485	70	hsa-miR-877-3p
hsa-circ-RNF121.5	chr11:71693806-71701763	47	hsa-miR-3154|hsa-miR-7515
hsa-circ-RNF13.51	chr3:149563797-149613347	50	hsa-miR-219a-2-3p|hsa-miR-4424|hsa-miR-219b-3p
hsa-circ-RNF13.6	chr3:149563797-149639014	89	hsa-miR-219a-2-3p|hsa-miR-4424
hsa-circ-RNF13-overlap.2	chr3:149563797-149613357	34	hsa-miR-219a-2-3p|hsa-miR-4424|hsa-miR-219b-3p
hsa-circ-RNF216.26	chr7:5680784-5692141	55	hsa-miR-26a-5p|hsa-miR-26b-5p|hsa-miR-122-5p|hsa-miR-1297|hsa-miR-4465|hsa-miR-6513-3p
hsa-circ-RNF38.7	chr9:36375930-36376124	61	hsa-miR-1910-3p|hsa-miR-6511a-5p
hsa-circ-RNF41.20	chr12:56604080-56604352	29	hsa-miR-320a|hsa-miR-758-3p|hsa-miR-2276-3p|hsa-miR-3611|hsa-miR-3663-3p
hsa-circ-ROCK1.31	chr18:18571136-18572898	11	hsa-miR-335-5p|hsa-miR-6507-5p
hsa-circ-RPAP2.3	chr1:92798947-92846430	80	hsa-miR-382-5p
hsa-circ-RPAP2.8	chr1:92798947-92811471	68	hsa-miR-382-5p
hsa-circ-RPN2.11	chr20:35835675-35838568	55	hsa-miR-22-5p
hsa-circ-RREB1.52	chr6:7187666-7189555	33	hsa-miR-216a-3p|hsa-miR-218-5p|hsa-miR-128-3p|hsa-miR-942-5p|hsa-miR-4268|hsa-miR-3681-3p|hsa-miR-4487|hsa-miR-6801-5p
hsa-circ-RREB1.64	chr6:7187666-7211942	21	hsa-miR-301a-5p|hsa-miR-301b-5p|hsa-miR-942-5p|hsa-miR-6817-3p|hsa-miR-6873-3p|hsa-miR-7110-3p
hsa-circ-RRP1B.14	chr21:45106684-45108121	17	hsa-miR-125a-5p
hsa-circ-RSBN1L.1	chr7:77378740-77379381	17	hsa-miR-5096
hsa-circ-RSBN1L.9	chr7:77378740-77394949	18	hsa-miR-5096
hsa-circ-RSF1.14	chr11:77394754-77396204	46	hsa-miR-651-3p|hsa-miR-4635|hsa-miR-6830-5p
hsa-circ-RSL1D1.2	chr16:11935551-11935857	15	hsa-miR-30a-3p|hsa-miR-30d-3p|hsa-miR-30e-3p
hsa-circ-RSRC1.15	chr3:157839891-157841780	84	hsa-miR-192-5p|hsa-miR-215-5p|hsa-miR-485-5p|hsa-miR-3929|hsa-miR-4478|hsa-miR-4419b|hsa-miR-6884-5p
hsa-circ-RSRC2.17	chr12:122995655-122999774	31	hsa-miR-186-5p
hsa-circ-RTN4.31	chr2:55209650-55214834	92	hsa-miR-101-3p
hsa-circ-RUFY2.92	chr10:70140988-70145885	11	hsa-miR-335-5p|hsa-miR-409-5p
hsa-circ-RUNX1.6	chr21:36206706-36231875	49	hsa-miR-27a-3p|hsa-miR-216a-3p|hsa-miR-27b-3p|hsa-miR-128-3p|hsa-miR-3681-3p|hsa-miR-3960|hsa-miR-8072
hsa-circ-RXRA-overlap.6	chr9:137293477-137300965	11	hsa-miR-4532
hsa-circ-RYK.4	chr3:133901845-133914026	23	hsa-miR-16-1-3p|hsa-miR-4797-3p
hsa-circ-SAMD4A.12	chr14:55241651-55243258	11	hsa-miR-3692-5p|hsa-miR-3909|hsa-miR-6852-3p
hsa-circ-SAMD4A.36	chr14:55168779-55169298	71	hsa-miR-3140-3p
hsa-circ-SAMHD1.7	chr20:35539620-35540955	27	hsa-miR-130b-5p|hsa-miR-3124-3p
hsa-circ-SATB2.60	chr2:200245086-200298237	47	hsa-miR-218-5p
hsa-circ-SAV1.7	chr14:51107467-51111732	57	hsa-miR-5095|hsa-miR-7151-3p
hsa-circ-SBNO1.74	chr12:123798166-123800207	61	hsa-miR-744-3p|hsa-miR-3680-3p
hsa-circ-SCARF1.3	chr17:1540002-1540356	56	hsa-miR-665|hsa-miR-1827|hsa-miR-1910-3p|hsa-miR-6511a-5p
hsa-circ-SCIMP.4	chr17:5118219-5124645	13	hsa-miR-4684-5p
hsa-circ-SCNM1.16	chr1:151139409-151139890	83	hsa-miR-654-5p|hsa-miR-541-3p
hsa-circ-SDHAF2.3	chr11:61205096-61205585	91	hsa-miR-130b-5p
hsa-circ-SDK1.3	chr7:3658711-3681737	24	hsa-miR-125a-3p|hsa-miR-764|hsa-miR-3934-5p
hsa-circ-SEC23A.27	chr14:39543618-39561831	20	hsa-miR-4777-3p
hsa-circ-SEC23B.86	chr20:18513307-18523046	22	hsa-miR-122-5p|hsa-miR-512-3p|hsa-miR-504-3p|hsa-miR-3135b|hsa-miR-5698
hsa-circ-SEC24A.66	chr5:134022479-134023989	66	hsa-miR-375|hsa-miR-377-5p|hsa-miR-655-5p|hsa-miR-4273|hsa-miR-4677-5p|hsa-miR-6086|hsa-miR-6739-3p|hsa-miR-7156-5p
hsa-circ-SEC31A.21	chr4:83795763-83803093	60	hsa-miR-193b-3p
hsa-circ-SEC31A.239	chr4:83791477-83803093	62	hsa-miR-193b-3p
hsa-circ-SEC31A.272	chr4:83799882-83803090	68	hsa-miR-193b-3p
hsa-circ-SEC31A.302	chr4:83793096-83796975	75	hsa-miR-4733-3p
hsa-circ-SEC62.3	chr3:169694733-169706147	109	hsa-miR-4753-3p|hsa-miR-6809-3p
hsa-circ-SEC62.4	chr3:169700494-169706147	13	hsa-miR-4753-3p|hsa-miR-6809-3p
hsa-circ-SEC62.5	chr3:169694733-169703653	35	hsa-miR-4753-3p|hsa-miR-6809-3p
hsa-circ-SEMA5A.10	chr5:9379934-9437964	28	hsa-miR-3185
hsa-circ-SENP6.43	chr6:76331247-76344527	42	hsa-miR-5701
hsa-circ-SEPT6.9	chrX:118774654-118787003	43	hsa-miR-212-5p
hsa-circ-SERINC3.23	chr20:43132455-43135637	13	hsa-miR-10a-3p
hsa-circ-SETD3.4	chr14:99924615-99932150	104	hsa-miR-455-3p|hsa-miR-558
hsa-circ-SETD5.65	chr3:9495422-9506356	55	hsa-miR-877-3p|hsa-miR-1207-3p|hsa-miR-1293|hsa-miR-4437|hsa-miR-4483|hsa-miR-4674|hsa-miR-6758-3p|hsa-miR-8055
hsa-circ-SETDB1.71	chr1:150921597-150922001	24	hsa-miR-1260b
hsa-circ-SETDB2.13	chr13:50025688-50026045	41	hsa-miR-4719
hsa-circ-SF3B3.18	chr16:70601313-70603044	12	hsa-miR-16-5p|hsa-miR-30c-2-3p|hsa-miR-15b-5p|hsa-miR-30b-3p|hsa-miR-30c-1-3p|hsa-miR-342-3p|hsa-miR-324-3p|hsa-miR-503-5p|hsa-miR-619-5p|hsa-miR-1912|hsa-miR-3689a-3p|hsa-miR-3689b-3p|hsa-miR-4726-3p|hsa-miR-6506-5p|hsa-miR-6815-5p|hsa-miR-6865-5p|hsa-miR-7977
hsa-circ-SF3B3.23	chr16:70566381-70573110	20	hsa-miR-452-3p|hsa-miR-503-3p|hsa-miR-5589-5p
hsa-circ-SFMBT1.10	chr3:52988332-53003274	17	hsa-let-7b-5p
hsa-circ-SFMBT2.45	chr10:7409610-7412337	16	hsa-miR-4524a-3p
hsa-circ-SFT2D2.9	chr1:168200751-168201157	13	hsa-miR-204-5p|hsa-miR-211-5p|hsa-miR-612|hsa-miR-623|hsa-miR-1285-3p|hsa-miR-3187-5p|hsa-miR-4274|hsa-miR-5189-5p|hsa-miR-5190|hsa-miR-6860
hsa-circ-SGTB.5	chr5:65000105-65004385	17	hsa-miR-6832-3p
hsa-circ-SH3GLB1.24	chr1:87181406-87185318	51	hsa-miR-148a-5p|hsa-miR-148b-5p|hsa-miR-2117|hsa-miR-4659a-3p|hsa-miR-4659b-3p|hsa-miR-6874-3p|hsa-miR-6875-3p
hsa-circ-SH3KBP1.29	chrX:19701940-19713859	20	hsa-miR-607|hsa-miR-1305
hsa-circ-SIAE.4	chr11:124517260-124518071	41	hsa-miR-1273g-3p
hsa-circ-SIN3A.45	chr15:75703832-75705386	23	hsa-miR-4267
hsa-circ-SLC10A7.4	chr4:147425000-147431201	43	hsa-miR-4259|hsa-miR-4799-5p
hsa-circ-SLC11A2.26	chr12:51402258-51404549	84	hsa-miR-10a-5p|hsa-miR-10b-5p|hsa-miR-939-3p|hsa-miR-5694|hsa-miR-6825-5p
hsa-circ-SLC1A5.9	chr19:47285639-47285806	37	hsa-miR-15a-3p|hsa-miR-1976|hsa-miR-2681-3p|hsa-miR-4279|hsa-miR-3653-5p|hsa-miR-4717-5p|hsa-miR-6742-3p
hsa-circ-SLC25A30.13	chr13:45976409-45980112	13	hsa-miR-335-5p
hsa-circ-SLC2A9.29	chr4:9982215-9998565	13	hsa-miR-5691|hsa-miR-6805-3p
hsa-circ-SLC37A3.50	chr7:140055467-140069482	47	hsa-miR-1250-3p
hsa-circ-SLC38A1.10	chr12:46622935-46637097	73	hsa-miR-607|hsa-miR-3148
hsa-circ-SLC38A1.36	chr12:46622935-46648719	39	hsa-miR-607|hsa-miR-3148
hsa-circ-SLC38A1.64	chr12:46633461-46637097	54	hsa-miR-607|hsa-miR-1277-5p|hsa-miR-5096
hsa-circ-SLC38A1.79	chr12:46633461-46648719	29	hsa-miR-607|hsa-miR-3679-3p
hsa-circ-SLC7A6.29	chr16:68300495-68309152	74	hsa-miR-125b-5p
hsa-circ-SLC8A1.20	chr2:40387904-40404995	12	hsa-miR-512-3p|hsa-miR-1273e|hsa-miR-3150b-3p|hsa-miR-4784
hsa-circ-SLC9A8.78	chr20:48466115-48472118	41	hsa-miR-3134|hsa-miR-4293|hsa-miR-4534|hsa-miR-8082
hsa-circ-SMAD2.30	chr18:45391429-45423180	88	hsa-miR-27a-3p|hsa-miR-27b-3p|hsa-miR-652-3p
hsa-circ-SMAD2.34	chr18:45391429-45423180	88	hsa-miR-27a-3p|hsa-miR-27b-3p|hsa-miR-652-3p
hsa-circ-SMAD4.10	chr18:48584494-48586286	29	hsa-miR-205-5p|hsa-miR-145-5p
hsa-circ-SMAD4.17	chr18:48581150-48593557	55	hsa-miR-34a-5p|hsa-miR-205-5p|hsa-miR-34c-5p|hsa-miR-449a|hsa-miR-449b-5p
hsa-circ-SMARCA5.13	chr4:144464661-144465125	106	hsa-miR-500a-3p
hsa-circ-SMARCB1.17	chr22:24133942-24135875	39	hsa-let-7b-5p
hsa-circ-SMC3.10	chr10:112356155-112358048	73	hsa-miR-27b-5p
hsa-circ-SMCHD1.48	chr18:2666155-2674144	26	hsa-miR-18a-5p|hsa-miR-203a-3p|hsa-miR-132-3p|hsa-miR-877-5p
hsa-circ-SMG1.72	chr16:18851019-18853776	58	hsa-miR-647
hsa-circ-SMG1.7	chr16:18852886-18856973	74	hsa-miR-647|hsa-miR-4311
hsa-circ-SND1.44	chr7:127344892-127361454	56	hsa-miR-3667-3p|hsa-miR-6845-3p
hsa-circ-SND1.6	chr7:127484376-127544872	13	hsa-miR-4691-5p|hsa-miR-6749-3p|hsa-miR-6792-3p
hsa-circ-SNRNP48.1	chr6:7602855-7606428	39	hsa-miR-4494
hsa-circ-SNRPD1.3	chr18:19202685-19203900	13	hsa-miR-576-3p|hsa-miR-4257|hsa-miR-6512-3p|hsa-miR-6720-5p|hsa-miR-6823-5p
hsa-circ-SNTB2.11	chr16:69317950-69318147	69	hsa-miR-15a-5p|hsa-miR-16-5p|hsa-miR-103a-3p|hsa-miR-107|hsa-miR-10a-5p|hsa-miR-15b-5p|hsa-miR-195-5p|hsa-miR-424-5p|hsa-miR-497-5p|hsa-miR-503-5p|hsa-miR-646|hsa-miR-6736-3p|hsa-miR-6787-3p|hsa-miR-6838-5p
hsa-circ-SNTB2.4	chr16:69279504-69294163	23	hsa-miR-15a-5p|hsa-miR-16-5p|hsa-miR-15b-5p|hsa-miR-122-5p|hsa-miR-195-5p|hsa-miR-424-5p|hsa-miR-497-5p|hsa-miR-503-5p|hsa-miR-646|hsa-miR-1304-3p|hsa-miR-4524a-5p|hsa-miR-4524b-5p|hsa-miR-6838-5p|hsa-miR-6890-3p
hsa-circ-SNX24.1	chr5:122272428-122281854	15	hsa-miR-7-1-3p|hsa-miR-7-2-3p|hsa-miR-495-3p|hsa-miR-3140-3p|hsa-miR-4698|hsa-miR-5688
hsa-circ-SOAT1.158	chr1:179306971-179310445	31	hsa-miR-485-5p|hsa-miR-7160-5p
hsa-circ-SOBP.5	chr6:107824860-107827631	58	hsa-miR-5187-3p|hsa-miR-6757-3p
hsa-circ-SOGA1.40	chr20:35457456-35467844	46	hsa-miR-22-3p
hsa-circ-SOX5.23	chr12:23887617-23908658	12	hsa-miR-15a-5p|hsa-miR-16-5p|hsa-miR-548s|hsa-miR-3926
hsa-circ-SPAG9.105	chr17:49067810-49071296	39	hsa-miR-27b-3p
hsa-circ-SPAST.48	chr2:32339706-32341281	45	hsa-miR-335-3p|hsa-miR-627-3p|hsa-miR-1827
hsa-circ-SPC24-overlap.1	chr19:11258493-11258789	37	hsa-miR-214-5p|hsa-miR-6514-3p|hsa-miR-6811-3p
hsa-circ-SPI1.6	chr11:47380394-47397283	16	hsa-miR-339-5p
hsa-circ-SPPL3.14	chr12:121220457-121248689	30	hsa-miR-4762-3p
hsa-circ-SRCAP.33	chr16:30724528-30725032	24	hsa-miR-17-5p|hsa-miR-18a-3p|hsa-miR-20a-5p|hsa-miR-93-5p|hsa-miR-106a-5p|hsa-miR-106b-5p|hsa-miR-362-3p|hsa-miR-20b-5p|hsa-miR-329-3p|hsa-miR-526b-3p|hsa-miR-519d-3p|hsa-miR-603|hsa-miR-3188|hsa-miR-3150b-3p|hsa-miR-3941|hsa-miR-4784|hsa-miR-6849-3p|hsa-miR-8485
hsa-circ-STAT2-overlap.2	chr12:56739822-56740408	14	hsa-miR-665
hsa-circ-STK4.14	chr20:43607083-43615937	21	hsa-miR-508-5p
hsa-circ-STK4.6	chr20:43629032-43629994	20	hsa-miR-196a-3p|hsa-miR-3121-5p|hsa-miR-4682|hsa-miR-1273g-3p
hsa-circ-STRN3.10	chr14:31398406-31425448	13	hsa-miR-564
hsa-circ-STRN3.19	chr14:31416295-31425448	32	hsa-miR-564|hsa-miR-6858-3p
hsa-circ-STX16.12	chr20:57242545-57248767	43	hsa-miR-3607-3p
hsa-circ-STX6.9	chr1:180953812-180962561	85	hsa-miR-103a-3p|hsa-miR-107|hsa-miR-214-3p|hsa-miR-185-5p|hsa-miR-1468-3p|hsa-miR-761|hsa-miR-922|hsa-miR-548f-5p|hsa-miR-548g-5p|hsa-miR-548x-5p|hsa-miR-4306|hsa-miR-3619-5p|hsa-miR-3150b-3p|hsa-miR-3944-5p|hsa-miR-548aj-5p|hsa-miR-4644|hsa-miR-4689|hsa-miR-4784|hsa-miR-548aw|hsa-miR-6809-3p|hsa-miR-6858-5p|hsa-miR-8066
hsa-circ-STXBP1.36	chr9:130423380-130428575	13	hsa-miR-378a-3p
hsa-circ-STXBP6.10	chr14:25443870-25479846	12	hsa-miR-6867-5p
hsa-circ-SUCLG2.16	chr3:67546221-67559327	64	hsa-miR-6832-3p
hsa-circ-SUCO.50	chr1:172525008-172526934	30	hsa-miR-10b-3p|hsa-miR-3942-3p|hsa-miR-5093
hsa-circ-SUPT5H.17	chr19:39943995-39944161	33	hsa-miR-324-3p|hsa-miR-484|hsa-miR-1229-3p
hsa-circ-SUSD1.40	chr9:114911523-114919893	43	hsa-miR-7106-5p
hsa-circ-SYMPK.5	chr19:46345507-46347458	27	hsa-miR-10a-5p
hsa-circ-SYNE1.103	chr6:152949399-152949689	16	hsa-miR-9-5p
hsa-circ-SYNJ1.13	chr21:34022493-34025676	29	hsa-miR-103a-3p|hsa-miR-10a-5p
hsa-circ-SYNRG.82	chr17:35944755-35945538	35	hsa-miR-15a-5p|hsa-miR-16-5p|hsa-miR-103a-3p|hsa-miR-107|hsa-miR-15b-5p|hsa-miR-195-5p|hsa-miR-424-5p|hsa-miR-497-5p|hsa-miR-6838-5p
hsa-circ-SYPL1.9	chr7:105738135-105739728	36	hsa-miR-30a-5p|hsa-miR-30b-5p|hsa-miR-4495
hsa-circ-SYTL3.23	chr6:159128261-159146669	14	hsa-miR-30c-2-3p|hsa-miR-30c-1-3p|hsa-miR-887-5p|hsa-miR-6788-5p
hsa-circ-TADA2A.14	chr17:35800605-35802753	58	hsa-miR-6832-5p
hsa-circ-TAF15.16	chr17:34147027-34149837	19	hsa-miR-196a-5p
hsa-circ-TAF15.17	chr17:34147027-34149837	19	hsa-miR-196a-5p
hsa-circ-TAF2.14	chr8:120795620-120803699	20	hsa-miR-3148
hsa-circ-TAOK1.57	chr17:27809214-27818883	53	hsa-miR-142-3p|hsa-miR-138-1-3p|hsa-miR-561-3p|hsa-miR-637|hsa-miR-1290|hsa-miR-548at-5p
hsa-circ-TAOK1.68	chr17:27809214-27822745	12	hsa-miR-142-3p|hsa-miR-138-1-3p|hsa-miR-501-5p|hsa-miR-561-3p|hsa-miR-637|hsa-miR-1290|hsa-miR-6778-3p
hsa-circ-TAX1BP1.17	chr7:27824781-27825108	41	hsa-miR-545-5p
hsa-circ-TBC1D22A.51	chr22:47188416-47193517	38	hsa-miR-484
hsa-circ-TBPL1.1	chr6:134301219-134305809	50	hsa-miR-603|hsa-miR-3941|hsa-miR-4448
hsa-circ-TERF2.1	chr16:69404385-69406258	94	hsa-miR-3653-5p
hsa-circ-TEX9.9	chr15:56665638-56704634	14	hsa-miR-5003-3p
hsa-circ-TFAP4.2	chr16:4311779-4312702	64	hsa-miR-124-3p
hsa-circ-TFDP2.24	chr3:141811902-141820683	47	hsa-miR-455-3p|hsa-miR-298|hsa-miR-4264|hsa-miR-5694
hsa-circ-TFRC.61	chr3:195785154-195787118	41	hsa-miR-875-3p|hsa-miR-1299|hsa-miR-4733-5p|hsa-miR-4738-3p|hsa-miR-6128
hsa-circ-TGFBR2.1	chr3:30664690-30691952	29	hsa-miR-92a-3p|hsa-miR-216a-5p|hsa-miR-142-5p|hsa-miR-515-5p|hsa-miR-519e-5p|hsa-miR-1253|hsa-miR-6770-5p
hsa-circ-TGFBR2.2	chr3:30686238-30691952	49	hsa-miR-92a-3p|hsa-miR-216a-5p|hsa-miR-142-5p|hsa-miR-515-5p|hsa-miR-519e-5p|hsa-miR-1253|hsa-miR-3978|hsa-miR-5590-3p|hsa-miR-6770-5p
hsa-circ-TGFBR2.9	chr3:30713129-30715738	43	hsa-miR-515-5p|hsa-miR-519e-5p|hsa-miR-1253
hsa-circ-TIAM1.22	chr21:32537278-32575328	39	hsa-miR-22-3p|hsa-miR-93-3p
hsa-circ-TIMMDC1.8	chr3:119222378-119236162	66	hsa-miR-17-3p
hsa-circ-TIPARP.5	chr3:156411808-156413814	54	hsa-miR-142-3p|hsa-miR-3121-3p|hsa-miR-203b-5p|hsa-miR-6718-5p
hsa-circ-TKT.11	chr3:53274266-53276258	22	hsa-miR-149-5p
hsa-circ-TLK1.54	chr2:171902683-171906684	24	hsa-miR-4729|hsa-miR-4731-3p|hsa-miR-4801|hsa-miR-5696
hsa-circ-TM7SF3.12	chr12:27149674-27152609	54	hsa-miR-4269|hsa-miR-6715b-5p
hsa-circ-TM7SF3.25	chr12:27135705-27143560	22	hsa-miR-5696
hsa-circ-TM9SF2.18	chr13:100191699-100196249	18	hsa-miR-15a-5p|hsa-miR-16-5p|hsa-miR-15b-5p|hsa-miR-195-5p
hsa-circ-TMBIM4.1	chr12:66539620-66547228	30	hsa-miR-4251|hsa-miR-4329|hsa-miR-6761-5p
hsa-circ-TMBIM6-antisense.12	chr12:50156893-50157446	28	hsa-miR-485-5p|hsa-miR-1304-5p|hsa-miR-3153|hsa-miR-3188|hsa-miR-3929|hsa-miR-4424|hsa-miR-4478|hsa-miR-4419b|hsa-miR-3975|hsa-miR-4668-5p|hsa-miR-2467-5p|hsa-miR-6733-5p|hsa-miR-6739-5p|hsa-miR-6884-5p
hsa-circ-TMEFF1.4	chr9:103261046-103312442	13	hsa-miR-640
hsa-circ-TMEFF1.7	chr9:103261046-103279053	62	hsa-miR-640|hsa-miR-4753-3p
hsa-circ-TMEM106B.2	chr7:12263851-12269445	49	hsa-miR-510-3p|hsa-miR-651-3p|hsa-miR-6124
hsa-circ-TMEM184B.1	chr22:38641940-38644025	63	hsa-miR-15a-5p|hsa-miR-518c-5p|hsa-miR-646|hsa-miR-4323|hsa-miR-4326|hsa-miR-6780a-3p|hsa-miR-6881-3p|hsa-miR-7111-3p
hsa-circ-TMEM184C-overlap.2	chr4:148554915-148555732	21	hsa-miR-4696|hsa-miR-5197-5p
hsa-circ-TMEM189-UBE2V1.2	chr20:48744511-48747484	55	hsa-miR-140-3p|hsa-miR-4271|hsa-miR-4447|hsa-miR-4472|hsa-miR-4725-3p|hsa-miR-6780b-5p|hsa-miR-7112-3p
hsa-circ-TMEM245.57	chr9:111812562-111826847	56	hsa-miR-186-5p|hsa-miR-1302|hsa-miR-3122|hsa-miR-4298|hsa-miR-3913-5p
hsa-circ-TMEM59.13	chr1:54506428-54513045	26	hsa-miR-4299
hsa-circ-TMOD2.6	chr15:52073240-52075025	30	hsa-miR-412-3p|hsa-miR-484|hsa-miR-6754-3p
hsa-circ-TMOD3.8	chr15:52186011-52194233	36	hsa-miR-494-3p
hsa-circ-TMTC1.34	chr12:29904598-29921008	32	hsa-miR-5088-3p
hsa-circ-TMTC2.4	chr12:83250788-83251359	66	hsa-miR-1253|hsa-miR-6770-5p
hsa-circ-TNFRSF11A.43	chr18:60015400-60017170	40	hsa-miR-548aw
hsa-circ-TNPO2.12	chr19:12825634-12826553	71	hsa-miR-6870-3p
hsa-circ-TNRC6A.11	chr16:24762046-24769681	18	hsa-miR-4273|hsa-miR-4276|hsa-miR-4468|hsa-miR-4677-5p|hsa-miR-6739-3p|hsa-miR-6878-3p|hsa-miR-7156-5p|hsa-miR-8055
hsa-circ-TNRC6B.32	chr22:40666125-40669604	29	hsa-miR-125b-5p|hsa-miR-619-5p|hsa-miR-766-5p|hsa-miR-500b-3p|hsa-miR-3653-5p|hsa-miR-6506-5p|hsa-miR-6849-3p|hsa-miR-7106-5p
hsa-circ-TOM1L2.55	chr17:17787947-17797124	22	hsa-miR-8075
hsa-circ-TOR1AIP2.1	chr1:179834570-179834989	13	hsa-miR-335-5p|hsa-miR-7977|hsa-miR-8087
hsa-circ-TRA2B.13	chr3:185638891-185641772	63	hsa-let-7a-2-3p|hsa-let-7c-3p|hsa-let-7g-3p|hsa-miR-1-3p|hsa-miR-27b-5p|hsa-miR-493-5p|hsa-miR-4684-5p
hsa-circ-TRA2B.17	chr3:185638891-185639914	76	hsa-miR-1-3p|hsa-miR-27b-5p|hsa-miR-190a-5p|hsa-miR-190b|hsa-miR-3613-3p|hsa-miR-4684-5p
hsa-circ-TRAPPC9.3	chr8:141407718-141415797	64	hsa-miR-583
hsa-circ-TRIM2.14	chr4:154191486-154197282	49	hsa-miR-1-3p|hsa-miR-504-5p
hsa-circ-TRIM35.9	chr8:27151596-27151827	55	hsa-miR-646
hsa-circ-TRIM37.36	chr17:57128574-57134415	49	hsa-miR-7-1-3p|hsa-miR-7-2-3p|hsa-miR-4310|hsa-miR-7157-5p
hsa-circ-TRIM44.3	chr11:35747471-35747711	25	hsa-miR-545-3p|hsa-miR-4539|hsa-miR-4762-3p
hsa-circ-TRIO.27	chr5:14293120-14304701	34	hsa-miR-93-3p
hsa-circ-TRIO.60	chr5:14330886-14336836	51	hsa-miR-93-3p
hsa-circ-TRIP12.150	chr2:230723487-230725247	41	hsa-miR-124-3p
hsa-circ-TROVE2.11	chr1:193044949-193046180	19	hsa-miR-4680-3p
hsa-circ-TRPM7.30	chr15:50935536-50941082	18	hsa-miR-485-5p|hsa-miR-1290|hsa-miR-4659a-5p|hsa-miR-4659b-5p|hsa-miR-4772-3p|hsa-miR-4776-3p|hsa-miR-4797-5p|hsa-miR-5590-5p|hsa-miR-6071|hsa-miR-6828-3p|hsa-miR-6884-5p|hsa-miR-8055
hsa-circ-TRPM7.44	chr15:50875285-50884823	45	hsa-miR-372-5p
hsa-circ-TRPM7.92	chr15:50929618-50931745	32	hsa-miR-4494|hsa-miR-4499
hsa-circ-TRRAP.203	chr7:98563318-98569568	45	hsa-miR-9-5p
hsa-circ-TRUB1.3	chr10:116730126-116734144	35	hsa-miR-548j-3p|hsa-miR-548x-3p|hsa-miR-548ae-3p|hsa-miR-548ah-3p|hsa-miR-548aj-3p|hsa-miR-548am-3p|hsa-miR-548aq-3p|hsa-miR-5700
hsa-circ-TSG101.11	chr11:18536224-18541150	63	hsa-miR-4797-5p
hsa-circ-TSPAN14.2	chr10:82266983-82269227	27	hsa-miR-197-3p|hsa-miR-6823-5p
hsa-circ-TTC3.259	chr21:38480691-38505066	16	hsa-miR-130b-5p
hsa-circ-TTC33.4	chr5:40728446-40730445	63	hsa-miR-500a-5p|hsa-miR-1284
hsa-circ-TTC39C.22	chr18:21644103-21649235	77	hsa-miR-3646
hsa-circ-TXLNG.3	chrX:16846216-16847893	23	hsa-miR-376c-5p|hsa-miR-376b-5p|hsa-miR-544a|hsa-miR-670-3p|hsa-miR-1238-3p|hsa-miR-2276-3p|hsa-miR-3691-5p|hsa-miR-4691-5p|hsa-miR-4752|hsa-miR-4772-3p|hsa-miR-6749-3p|hsa-miR-6792-3p|hsa-miR-6833-5p|hsa-miR-8056
hsa-circ-TXN2.5	chr22:36872779-36872903	28	hsa-miR-16-5p
hsa-circ-TXNDC16.13	chr14:53003436-53011089	29	hsa-miR-485-5p|hsa-miR-6884-5p
hsa-circ-UBA2.43	chr19:34922765-34929671	70	hsa-miR-330-5p
hsa-circ-UBAP2.116	chr9:33948371-33948585	57	hsa-miR-320a
hsa-circ-UBAP2.143	chr9:33971648-33973235	126	hsa-miR-320a
hsa-circ-UBAP2L.191	chr1:154233367-154239044	26	hsa-let-7a-5p|hsa-let-7b-5p|hsa-let-7e-5p|hsa-let-7f-5p|hsa-miR-93-3p|hsa-miR-5092
hsa-circ-UBASH3B.11	chr11:122646926-122647918	43	hsa-miR-192-3p
hsa-circ-UBE2D2.28	chr5:138979956-138994551	90	hsa-miR-105-5p|hsa-miR-4473|hsa-miR-4671-3p|hsa-miR-5093|hsa-miR-7853-5p
hsa-circ-UBE2G1.13	chr17:4192524-4200109	27	hsa-miR-139-3p|hsa-miR-548c-3p
hsa-circ-UBE2G1.14	chr17:4186092-4210418	51	hsa-miR-1205
hsa-circ-UBE2I.22	chr16:1364020-1370518	35	hsa-miR-1-3p
hsa-circ-UBE2R2.5	chr9:33886878-33900269	90	hsa-miR-124-3p
hsa-circ-UBE2Z.11	chr17:46993437-47000299	33	hsa-miR-4254
hsa-circ-UBE4B.62	chr1:10195045-10197263	28	hsa-miR-186-3p|hsa-miR-651-3p
hsa-circ-UBQLN1.53	chr9:86292641-86293514	76	hsa-miR-155-5p
hsa-circ-UBQLN1.68	chr9:86294689-86297981	41	hsa-miR-539-5p
hsa-circ-UBR5.194	chr8:103372298-103373854	76	hsa-miR-484
hsa-circ-UBXN2A.3	chr2:24181170-24207701	52	hsa-miR-153-5p|hsa-miR-556-3p|hsa-miR-590-3p|hsa-miR-676-5p
hsa-circ-UBXN2A.9	chr2:24205765-24207701	38	hsa-miR-153-5p|hsa-miR-676-5p
hsa-circ-UBXN7.15	chr3:196098766-196129890	36	hsa-miR-1468-3p|hsa-miR-548f-5p|hsa-miR-548g-5p|hsa-miR-548x-5p|hsa-miR-548aj-5p|hsa-miR-548aw
hsa-circ-UCK2.12	chr1:165859440-165860559	67	hsa-miR-24-3p|hsa-miR-548an
hsa-circ-UGGT1.73	chr2:128922303-128928858	65	hsa-miR-335-5p|hsa-miR-6807-5p|hsa-miR-7703
hsa-circ-UHRF1BP1.10	chr6:34789429-34791125	12	hsa-miR-1273g-3p
hsa-circ-USP33.94	chr1:78183551-78191447	51	hsa-miR-148b-3p
hsa-circ-USP34.16	chr2:61512009-61522425	40	hsa-miR-21-5p
hsa-circ-USP37.9	chr2:219374701-219374863	40	hsa-miR-130b-5p|hsa-miR-548av-3p|hsa-miR-6832-3p
hsa-circ-USP45.19	chr6:99912479-99916494	44	hsa-miR-3145-3p|hsa-miR-3148|hsa-miR-3662
hsa-circ-USP48.30	chr1:22041881-22050588	38	hsa-miR-1290
hsa-circ-USP48.42	chr1:22027990-22030111	28	hsa-miR-15a-5p|hsa-miR-16-5p|hsa-miR-15b-5p|hsa-miR-142-5p|hsa-miR-195-5p|hsa-miR-424-5p|hsa-miR-497-5p|hsa-miR-503-5p|hsa-miR-561-3p|hsa-miR-646|hsa-miR-548at-5p|hsa-miR-5590-3p|hsa-miR-6838-5p
hsa-circ-USP48.7	chr1:22047528-22048257	50	hsa-miR-15a-5p|hsa-miR-16-5p|hsa-miR-15b-5p|hsa-miR-195-5p|hsa-miR-424-5p|hsa-miR-497-5p|hsa-miR-545-5p|hsa-miR-876-5p|hsa-miR-1290|hsa-miR-1246|hsa-miR-3167|hsa-miR-6838-5p
hsa-circ-USP6NL.18	chr10:11551593-11569566	27	hsa-miR-224-5p|hsa-miR-4668-5p
hsa-circ-UTRN.40	chr6:144858717-144860579	52	hsa-miR-26a-1-3p|hsa-miR-26a-2-3p
hsa-circ-UTRN.87	chr6:144858717-144864006	26	hsa-miR-26a-1-3p|hsa-miR-26a-2-3p
hsa-circ-VASP.12	chr19:46020920-46021352	56	hsa-miR-193b-3p
hsa-circ-VEGFC.2	chr4:177632652-177650900	42	hsa-miR-196a-3p
hsa-circ-VIM-antisense.46	chr10:17271339-17271531	13	hsa-miR-1287-5p|hsa-miR-3135b
hsa-circ-VPS13A.148	chr9:79852917-79853302	37	hsa-miR-138-2-3p
hsa-circ-VPS13B.50	chr8:100286425-100287482	68	hsa-miR-335-5p
hsa-circ-VPS13C.27	chr15:62325639-62336454	39	hsa-miR-186-5p
hsa-circ-VPS13C.34	chr15:62312677-62336454	30	hsa-miR-26b-5p|hsa-miR-186-5p
hsa-circ-VPS13D.4	chr1:12516053-12520451	18	hsa-miR-5088-3p
hsa-circ-VPS8.66	chr3:184642649-184646321	19	hsa-miR-1184|hsa-miR-6849-3p
hsa-circ-VWA5A.11	chr11:123988203-123989796	22	hsa-miR-1291|hsa-miR-6775-3p
hsa-circ-WAC.39	chr10:28872327-28879761	34	hsa-miR-18a-5p|hsa-miR-18b-5p|hsa-miR-6833-5p
hsa-circ-WAC.88	chr10:28872327-28884970	59	hsa-miR-18a-5p|hsa-miR-383-5p|hsa-miR-18b-5p
hsa-circ-WARS.61	chr14:100803398-100809724	21	hsa-miR-95-5p
hsa-circ-WDR37.45	chr10:1118055-1126416	48	hsa-miR-3655
hsa-circ-XPNPEP3.9	chr22:41277773-41278181	61	hsa-miR-619-5p|hsa-miR-4653-3p
hsa-circ-XPO1.76	chr2:61712902-61717911	65	hsa-miR-4453|hsa-miR-4538
hsa-circ-XPO5-overlap.1	chr6:43495371-43496666	11	hsa-miR-3135b
hsa-circ-XPO6.30	chr16:28177828-28181230	55	hsa-miR-765
hsa-circ-XPO6.31	chr16:28112778-28113266	57	hsa-miR-765|hsa-miR-3180-3p|hsa-miR-3196|hsa-miR-3180|hsa-miR-6816-5p
hsa-circ-YARS.3	chr1:33276191-33276658	27	hsa-miR-4434|hsa-miR-4516|hsa-miR-4531|hsa-miR-4771|hsa-miR-5703
hsa-circ-YME1L1.95	chr10:27431315-27434519	47	hsa-miR-500a-5p|hsa-miR-4435
hsa-circ-YWHAE.11	chr17:1264385-1265302	26	hsa-miR-320a|hsa-miR-329-5p|hsa-miR-92b-3p|hsa-miR-3173-3p|hsa-miR-3662|hsa-miR-6891-5p
hsa-circ-ZBTB10.2	chr8:81411728-81412617	23	hsa-miR-10b-3p|hsa-miR-4799-5p
hsa-circ-ZBTB24.1	chr6:109796601-109798133	55	hsa-miR-1304-3p|hsa-miR-6890-3p
hsa-circ-ZBTB44.7	chr11:130130750-130131824	100	hsa-miR-759
hsa-circ-ZBTB46-overlap.2	chr20:62407030-62422143	60	hsa-miR-370-3p|hsa-miR-6804-3p|hsa-miR-6893-3p
hsa-circ-ZC3H12C.5	chr11:110007387-110008139	51	hsa-miR-33a-5p
hsa-circ-ZC3H6.10	chr2:113057425-113069514	17	hsa-miR-1183
hsa-circ-ZC3H6.5	chr2:113057425-113057606	73	hsa-miR-6806-5p
hsa-circ-ZC3HAV1.5	chr7:138768525-138774505	35	hsa-miR-520g-3p|hsa-miR-520h|hsa-miR-3609|hsa-miR-548ah-5p
hsa-circ-ZCCHC11.1	chr1:52943379-52947595	33	hsa-miR-26a-5p
hsa-circ-ZCCHC2.12	chr18:60206913-60217693	84	hsa-let-7a-2-3p|hsa-miR-16-1-3p|hsa-let-7g-3p|hsa-miR-3164|hsa-miR-6820-3p
hsa-circ-ZDHHC21.10	chr9:14639893-14662324	41	hsa-miR-4539
hsa-circ-ZEB1.17	chr10:31749965-31791437	29	hsa-miR-141-3p|hsa-miR-200a-3p|hsa-miR-1236-3p
hsa-circ-ZEB1.18	chr10:31749965-31791437	29	hsa-miR-141-3p|hsa-miR-200a-3p|hsa-miR-1236-3p
hsa-circ-ZEB1.23	chr10:31749965-31750166	35	hsa-miR-96-5p|hsa-miR-101-3p|hsa-miR-205-5p|hsa-miR-141-3p|hsa-miR-150-5p|hsa-miR-200a-3p
hsa-circ-ZFAND4.37	chr10:46135263-46159290	16	hsa-miR-3160-3p
hsa-circ-ZFP36L1-antisense.50	chr14:69256307-69256442	12	hsa-miR-216a-3p|hsa-miR-128-3p|hsa-miR-3667-3p|hsa-miR-3681-3p|hsa-miR-6734-3p
hsa-circ-ZKSCAN1.11	chr7:99621041-99621930	115	hsa-miR-3199|hsa-miR-8052
hsa-circ-ZMYM2.3	chr13:20576989-20580726	43	hsa-miR-4789-3p
hsa-circ-ZMYM4.15	chr1:35846859-35847359	53	hsa-miR-3149
hsa-circ-ZMYM4.42	chr1:35857812-35865177	13	hsa-miR-365a-5p|hsa-miR-365b-5p
hsa-circ-ZMYND11.18	chr10:225933-226068	19	hsa-miR-192-5p|hsa-miR-215-5p
hsa-circ-ZNF236.13	chr18:74561481-74563895	86	hsa-miR-3148
hsa-circ-ZNF24-antisense.2	chr18:32917302-32917470	17	hsa-miR-526b-5p
hsa-circ-ZNF277.4	chr7:111926927-111936366	28	hsa-miR-4677-3p
hsa-circ-ZNF277.5	chr7:111926927-111927129	68	hsa-miR-501-5p|hsa-miR-766-3p
hsa-circ-ZNF394-overlap.5	chr7:99090662-99092254	59	hsa-miR-6849-3p
hsa-circ-ZNF398.6	chr7:148851036-148851432	65	hsa-miR-515-5p|hsa-miR-519e-5p|hsa-miR-519d-5p|hsa-miR-629-3p|hsa-miR-4287|hsa-miR-4469|hsa-miR-4685-3p|hsa-miR-5096|hsa-miR-5695|hsa-miR-6867-3p|hsa-miR-7113-3p
hsa-circ-ZNF544-overlap.6	chr19:58772216-58775042	39	hsa-miR-199a-5p|hsa-miR-199b-5p|hsa-miR-515-5p|hsa-miR-519e-5p|hsa-miR-1825|hsa-miR-4502
hsa-circ-ZNF638.65	chr2:71653589-71654544	29	hsa-miR-877-3p|hsa-miR-1236-3p
hsa-circ-ZNF747-overlap.3	chr16:30545517-30567428	74	hsa-miR-623
hsa-circ-ZNF81.3	chrX:47705503-47755339	71	hsa-miR-3136-3p|hsa-miR-7155-3p
hsa-circ-ZNF827.25	chr4:146744573-146770713	53	hsa-miR-4311
hsa-circ-ZYX-antisense.2	chr7:143087850-143088017	11	hsa-miR-7-5p|hsa-miR-423-5p
