# Supplementary material for: Ouroboros resembling competitive endogenous loop (ORCEL) in circular RNAs revealed through transcriptome sequencing dataset analysis
Source: BMC Genomics. 2018 May 9;19(Suppl 2):171. doi: 10.1186/s12864-018-4456-9 (PMC5954272; doi:10.1186/s12864-018-4456-9)
Supplement: Supplementary file 3 — A complete table of the enrichment of ORCEL genes. (XLSX 90 kb) [file 12864_2018_4456_MOESM3_ESM.xlsx]

## Sheet: ORCEL_kegg
Category	Term	Count	%	PValue	Genes	List Total	Pop Hits	Pop Total	Fold Enrichment	Bonferroni	Benjamini	FDR
KEGG_PATHWAY	hsa04120:Ubiquitin mediated proteolysis	19	2.72989	2.14264e-05	UBE2Z, UBE2G1, UBE4B, CBL, UBE2I, UBE2R2, TRIM37, CUL2, FBXW8, UBE2D2, CUL4A, MGRN1, HUWE1, UBR5, UBA2, MDM2, PIAS2, ITCH, TRIP12	222	137	5085	3.17666	0.00286705	0.00286705	0.0250838
KEGG_PATHWAY	hsa05200:Pathways in cancer	32	4.5977	2.58752e-05	HSP90AB1, PPARG, SPI1, GLI1, IGF1R, CUL2, RHOA, RUNX1, AKT3, AKT2, FN1, CTBP1, MSH3, BRAF, RXRA, CBL, TGFBR2, SMAD4, SMAD2, RB1, APPL1, STK4, MAPK1, VEGFC, HIF1A, EP300, GSK3B, PLCG2, MDM2, MAPK9, MAPK8, PIAS2	222	328	5085	2.23467	0.00346132	0.00173216	0.0302913
KEGG_PATHWAY	hsa04510:Focal adhesion	23	3.3046	4.82882e-05	ROCK1, ACTN4, BRAF, COL3A1, PIP5K1C, PPP1CB, FLNB, COL5A1, FLNA, VASP, MAPK1, VEGFC, IGF1R, ITGB8, GSK3B, RHOA, MAPK9, MAPK8, COL1A1, ZYX, AKT3, AKT2, FN1	222	201	5085	2.62102	0.00644988	0.0021546	0.0565227
KEGG_PATHWAY	hsa05210:Colorectal cancer	13	1.86782	0.000237352	BRAF, MSH3, TGFBR2, SMAD4, SMAD2, APPL1, IGF1R, MAPK1, GSK3B, MAPK9, MAPK8, AKT3, AKT2	222	84	5085	3.54488	0.0313083	0.0079207	0.277546
KEGG_PATHWAY	hsa04914:Progesterone-mediated oocyte maturation	13	1.86782	0.000297406	HSP90AB1, MAPK1, IGF1R, ADCY9, ADCY7, BRAF, MAPK14, BUB1, MAPK9, MAPK8, PPP1CB, AKT3, AKT2	222	86	5085	3.46245	0.0390744	0.00793997	0.347658
KEGG_PATHWAY	hsa04666:Fc gamma R-mediated phagocytosis	13	1.86782	0.000752353	MAPK1, ARPC1B, LYN, ARPC2, PLCG2, PIKFYVE, ASAP2, PIP5K1C, PPAP2A, PPAP2B, VASP, AKT3, AKT2	222	95	5085	3.13442	0.0959342	0.0166684	0.877337
KEGG_PATHWAY	hsa04144:Endocytosis	19	2.72989	0.000948184	LDLR, TSG101, CBL, TGFBR2, ASAP2, ADRBK2, PIP5K1C, IGF1R, TFRC, SH3GLB1, ACAP2, PIKFYVE, SH3KBP1, MDM2, DNAJC6, PDCD6IP, ITCH, RAB11FIP1, RNF41	222	184	5085	2.36523	0.119369	0.0179957	1.10454
KEGG_PATHWAY	hsa05212:Pancreatic cancer	11	1.58046	0.000984559	MAPK1, VEGFC, BRAF, TGFBR2, SMAD4, MAPK9, MAPK8, SMAD2, RB1, AKT3, AKT2	222	72	5085	3.49944	0.123655	0.0163641	1.14669
KEGG_PATHWAY	hsa05220:Chronic myeloid leukemia	11	1.58046	0.00135812	MAPK1, CTBP1, BRAF, CBL, TGFBR2, SMAD4, MDM2, RB1, RUNX1, AKT3, AKT2	222	75	5085	3.35946	0.166492	0.0200313	1.57862
KEGG_PATHWAY	hsa04520:Adherens junction	11	1.58046	0.00166594	IGF1R, MAPK1, PTPRM, EP300, ACTN4, TGFBR2, RHOA, SMAD4, SMAD2, FER, IQGAP1	222	77	5085	3.2722	0.200223	0.0220945	1.93323
KEGG_PATHWAY	hsa04012:ErbB signaling pathway	11	1.58046	0.00416019	MAPK1, BRAF, GSK3B, CBL, PLCG2, MAP2K4, MAPK9, MAPK8, ABL2, AKT3, AKT2	222	87	5085	2.89609	0.428007	0.0495164	4.76382
KEGG_PATHWAY	hsa05215:Prostate cancer	11	1.58046	0.00490272	HSP90AB1, IGF1R, MAPK1, EP300, BRAF, GSK3B, CREB1, MDM2, RB1, AKT3, AKT2	222	89	5085	2.83101	0.482415	0.0534029	5.59194
KEGG_PATHWAY	hsa04664:Fc epsilon RI signaling pathway	10	1.43678	0.00628606	PDK1, MAPK1, LYN, MAPK14, PLCG2, MAP2K4, MAPK9, MAPK8, AKT3, AKT2	222	78	5085	2.93659	0.570438	0.0629318	7.11717
KEGG_PATHWAY	hsa04150:mTOR signaling pathway	8	1.14943	0.00671797	MAPK1, VEGFC, HIF1A, BRAF, CAB39, RICTOR, AKT3, AKT2	222	52	5085	3.52391	0.594748	0.0624803	7.58875
KEGG_PATHWAY	hsa04722:Neurotrophin signaling pathway	13	1.86782	0.00722722	PDK1, MAPK1, PSEN1, BRAF, MAPK14, GSK3B, PLCG2, RHOA, MAPK9, MAPK8, YWHAE, AKT3, AKT2	222	124	5085	2.40137	0.621661	0.0627429	8.14195
KEGG_PATHWAY	hsa04110:Cell cycle	13	1.86782	0.00769574	MAD1L1, EP300, GSK3B, RBL1, SMAD4, BUB1, TFDP2, MDM2, SMAD2, RB1, YWHAE, SMC3, ATM	222	125	5085	2.38216	0.644851	0.0626524	8.64824
KEGG_PATHWAY	hsa05223:Non-small cell lung cancer	8	1.14943	0.00826499	MAPK1, BRAF, RXRA, PLCG2, RB1, STK4, AKT3, AKT2	222	54	5085	3.39339	0.671136	0.0633244	9.25993
KEGG_PATHWAY	hsa04810:Regulation of actin cytoskeleton	18	2.58621	0.0115795	ITGAL, ENAH, ROCK1, BRAF, ACTN4, ARHGEF7, PIP5K1C, PPP1CB, IQGAP1, MAPK1, ARPC1B, TIAM1, ARPC2, ITGB8, PIKFYVE, RHOA, PIP4K2A, FN1	222	215	5085	1.91766	0.790013	0.0830534	12.7478
KEGG_PATHWAY	hsa04070:Phosphatidylinositol signaling system	9	1.2931	0.0142684	PLCE1, DGKE, DGKD, SYNJ1, PLCG2, PIKFYVE, PLCD3, PIP5K1C, PIP4K2A	222	74	5085	2.78579	0.854233	0.0963877	15.4868
KEGG_PATHWAY	hsa05214:Glioma	8	1.14943	0.0185945	IGF1R, MAPK1, BRAF, PLCG2, MDM2, RB1, AKT3, AKT2	222	63	5085	2.90862	0.919147	0.11817	19.7288
KEGG_PATHWAY	hsa00562:Inositol phosphate metabolism	7	1.00575	0.0285086	PLCE1, SYNJ1, PLCG2, PIKFYVE, PLCD3, PIP5K1C, PIP4K2A	222	54	5085	2.96922	0.979259	0.168526	28.7259
KEGG_PATHWAY	hsa00970:Aminoacyl-tRNA biosynthesis	6	0.862069	0.0310555	WARS, YARS, RARS2, NARS, RARS, GARS	222	41	5085	3.35201	0.98541	0.174821	30.8832
KEGG_PATHWAY	hsa05211:Renal cell carcinoma	8	1.14943	0.0312588	MAPK1, CUL2, VEGFC, HIF1A, EP300, BRAF, AKT3, AKT2	222	70	5085	2.61776	0.985815	0.168915	31.0528
KEGG_PATHWAY	hsa04062:Chemokine signaling pathway	15	2.15517	0.0319592	ROCK1, BRAF, ADCY7, LYN, ADRBK2, STAT2, MAPK1, ADCY9, GNB1, TIAM1, GSK3B, RHOA, GNB4, AKT3, AKT2	222	187	5085	1.83733	0.987125	0.165859	31.6343
KEGG_PATHWAY	hsa04350:TGF-beta signaling pathway	9	1.2931	0.0343103	ACVR2A, MAPK1, EP300, ROCK1, RBL1, TGFBR2, RHOA, SMAD4, SMAD2	222	87	5085	2.36952	0.990705	0.170666	33.5532
KEGG_PATHWAY	hsa04660:T cell receptor signaling pathway	10	1.43678	0.0442067	PDK1, MAPK1, RASGRP1, MAPK14, GSK3B, CBL, RHOA, MAPK9, AKT3, AKT2	222	108	5085	2.12087	0.997662	0.207865	41.1027
KEGG_PATHWAY	hsa04310:Wnt signaling pathway	12	1.72414	0.0630847	CTNNBIP1, CTBP1, EP300, PSEN1, ROCK1, GSK3B, RHOA, SMAD4, LRP6, MAPK9, MAPK8, SMAD2	222	151	5085	1.8203	0.999839	0.276314	53.3707
KEGG_PATHWAY	hsa04920:Adipocytokine signaling pathway	7	1.00575	0.0695813	RXRA, MAPK9, MAPK8, ACSL3, AKT3, CPT1A, AKT2	222	67	5085	2.3931	0.999936	0.291885	57.0189
KEGG_PATHWAY	hsa04010:MAPK signaling pathway	18	2.58621	0.0715877	BRAF, TAOK1, NF1, TGFBR2, MAP2K4, STK4, FLNB, FLNA, MAPK1, DUSP1, MAPK14, RASGRP1, MAPK9, MAPK8, AKT3, AKT2, RASA2, DUSP6	222	267	5085	1.54418	0.999952	0.290519	58.0917
KEGG_PATHWAY	hsa05218:Melanoma	7	1.00575	0.0868091	IGF1R, MAPK1, BRAF, MDM2, RB1, AKT3, AKT2	222	71	5085	2.25828	0.999995	0.333436	65.4663

## Sheet: Cell Components
Category	Term	Count	%	PValue	Genes	List Total	Pop Hits	Pop Total	Fold Enrichment	Bonferroni	Benjamini	FDR
GOTERM_CC_FAT	GO:0031981~nuclear lumen	102	14.6552	2.53622e-10	XPO1, RBM4, SNRPD1, ZNF638, IQGAP1, KDM1A, SIN3A, DDX21, OGT, SUPT5H, TBPL1, OXR1, SATB2, ACTN4, TADA2A, RREB1, STRN3, HNRNPA2B1, RBL1, ARID1A, PPP1CB, RSL1D1, MAPK1, HIF1A, EP300, HUWE1, NAV2, MED17, RARS, SMARCA5, PIAS2, MAPK8, NEK4, MYO18A, RAD23B, TXN2, MRE11A, MYBL1, TRRAP, SMARCB1, TFDP2, SETDB1, TAF2, ZMYM2, SMAD4, SMAD2, FOXP1, ATM, FXR1, NOP14, POLD3, HDAC4, GTF2F1, GTF2F2, NCOR2, DDX51,…	479	1450	12782	1.87713	1.10325e-07	1.10325e-07	3.58069e-07
GOTERM_CC_FAT	GO:0031974~membrane-enclosed lumen	121	17.3851	3.69075e-10	XPO1, MRPS35, IDE, RBM4, SNRPD1, ZNF638, IQGAP1, KDM1A, APP, PTGIS, SIN3A, DDX21, OGT, SUPT5H, TBPL1, OXR1, SATB2, ACTN4, TADA2A, SUCLG2, RREB1, STRN3, RBL1, HNRNPA2B1, ARID1A, PPP1CB, CLPX, RSL1D1, MAPK1, VEGFC, EP300, HIF1A, HUWE1, NAV2, MED17, RARS, SMARCA5, MAPK8, PIAS2, NEK4, MYO18A, UGGT1, RAD23B, TXN2, MRE11A, MYBL1, TRRAP, HADHB, SMARCB1, TFDP2, FN1, SETDB1, TAF2, ZMYM2, RARS2, GARS, SMAD…	479	1856	12782	1.73969	1.60547e-07	8.02737e-08	5.21068e-07
GOTERM_CC_FAT	GO:0043233~organelle lumen	118	16.954	9.61962e-10	XPO1, MRPS35, IDE, RBM4, SNRPD1, ZNF638, IQGAP1, KDM1A, APP, PTGIS, SIN3A, DDX21, OGT, SUPT5H, TBPL1, OXR1, SATB2, ACTN4, TADA2A, SUCLG2, RREB1, STRN3, RBL1, HNRNPA2B1, ARID1A, PPP1CB, CLPX, RSL1D1, MAPK1, VEGFC, EP300, HIF1A, HUWE1, NAV2, MED17, RARS, SMARCA5, MAPK8, PIAS2, NEK4, MYO18A, UGGT1, RAD23B, TXN2, MRE11A, MYBL1, TRRAP, HADHB, SMARCB1, TFDP2, FN1, SETDB1, TAF2, ZMYM2, RARS2, GARS, SMAD…	479	1820	12782	1.73011	4.18453e-07	1.39484e-07	1.35812e-06
GOTERM_CC_FAT	GO:0005794~Golgi apparatus	70	10.0575	1.83705e-09	ARSB, SLC9A8, SEC31A, ARSE, SEC24A, KIAA0368, PITPNB, RAB1A, HOOK3, APP, CD44, GBF1, SND1, CHST11, GOLGA1, RAB6A, DYNC1H1, FNDC3A, CCAR1, AP3B1, STX6, SEC23A, SYNRG, MAN1A2, LYN, ROCK1, STRN3, OPTN, ERGIC1, FLNA, MAN2A1, PLCE1, PSEN1, TRAPPC9, PEBP1, PDE4DIP, PRDM2, RAB10, ERC1, MYO18A, EXT2, SEC23B, GLG1, GALNT2, GANAB, AGFG1, GALNT7, ASAP2, SERINC3, SLC11A2, GNPTAB, ARPC2, SH3GLB1, RASGRP1, STX…	479	872	12782	2.14213	7.99115e-07	1.99779e-07	2.59359e-06
GOTERM_CC_FAT	GO:0070013~intracellular organelle lumen	115	16.523	2.1078e-09	XPO1, MRPS35, RBM4, IDE, SNRPD1, ZNF638, IQGAP1, KDM1A, PTGIS, SIN3A, DDX21, OGT, SUPT5H, TBPL1, OXR1, SATB2, ACTN4, TADA2A, SUCLG2, RREB1, STRN3, RBL1, HNRNPA2B1, ARID1A, PPP1CB, CLPX, RSL1D1, MAPK1, EP300, HIF1A, HUWE1, NAV2, MED17, RARS, SMARCA5, PIAS2, MAPK8, NEK4, MYO18A, UGGT1, RAD23B, TXN2, MRE11A, MYBL1, TRRAP, HADHB, SMARCB1, TFDP2, SETDB1, TAF2, ZMYM2, RARS2, GARS, SMAD4, SMAD2, FOXP1, …	479	1779	12782	1.72498	9.16892e-07	1.83379e-07	2.97584e-06
GOTERM_CC_FAT	GO:0005654~nucleoplasm	65	9.33908	1.9981e-07	XPO1, RBM4, SNRPD1, CTCF, ZNF638, ZEB1, KDM1A, SIN3A, OGT, SUPT5H, TBPL1, ATF7IP, SYMPK, CTBP1, SATB2, TADA2A, RREB1, STRN3, RBL1, HNRNPA2B1, UBE2I, RB1, NCL, PPP1CB, NRIP1, MAPK1, EP300, HIF1A, MED17, SMARCA5, MDM2, PIAS2, MAPK8, CLOCK, RAD23B, NUP98, POLR2E, MRE11A, NFYB, CDC73, TRRAP, SMARCB1, NPAT, TFDP2, WAC, RBM27, CHD4, TERF2, TAF2, ZMYM2, CREB1, SMAD4, SMAD2, APPL1, ATM, POLD3, ATXN1, HDA…	479	882	12782	1.96656	8.69135e-05	1.44861e-05	0.000282096
GOTERM_CC_FAT	GO:0044451~nucleoplasm part	45	6.46552	1.94837e-06	XPO1, POLR2E, RBM4, CDC73, NFYB, TRRAP, ZEB1, ZNF638, KDM1A, SIN3A, NPAT, TFDP2, WAC, OGT, RBM27, TBPL1, CHD4, TAF2, ATF7IP, CTBP1, ZMYM2, SATB2, TADA2A, RREB1, CREB1, RBL1, SMAD4, SMAD2, UBE2I, RB1, APPL1, PPP1CB, NRIP1, ATXN1, HDAC4, PHAX, HIF1A, EP300, MED17, GTF2F1, RSRC1, GTF2F2, PIAS2, CLOCK, NCOR2	479	555	12782	2.16363	0.000847182	0.00012107	0.00275072
GOTERM_CC_FAT	GO:0043232~intracellular non-membrane-bounded organelle	140	20.1149	2.07597e-06	CEP72, MRPS35, XPO1, ENAH, PDLIM5, UTRN, CAPZA1, RBM4, KNTC1, AURKA, CCT3, IQGAP1, HOOK3, CEP70, APP, SIN3A, ANK1, ANK2, DDX21, DISC1, OXR1, CLNS1A, TADA2A, ACTN4, ROCK1, KIF5B, HNRNPA2B1, ARID1A, CLPX, NCAPD2, RSL1D1, ARPC1B, MAPK1, EP300, HIF1A, CEP350, NAV1, HUWE1, NAV2, RARS, SMARCA5, CLIP1, PDE4DIP, PDCD6IP, NEK4, MYO18A, DST, TXN2, BBS9, MRE11A, MYO9B, MYBL1, HADHB, SPC24, SMARCB1, ARPC2, F…	479	2596	12782	1.43909	0.000902642	0.000112875	0.00293087
GOTERM_CC_FAT	GO:0043228~non-membrane-bounded organelle	140	20.1149	2.07597e-06	CEP72, MRPS35, XPO1, ENAH, PDLIM5, UTRN, CAPZA1, RBM4, KNTC1, AURKA, CCT3, IQGAP1, HOOK3, CEP70, APP, SIN3A, ANK1, ANK2, DDX21, DISC1, OXR1, CLNS1A, TADA2A, ACTN4, ROCK1, KIF5B, HNRNPA2B1, ARID1A, CLPX, NCAPD2, RSL1D1, ARPC1B, MAPK1, EP300, HIF1A, CEP350, NAV1, HUWE1, NAV2, RARS, SMARCA5, CLIP1, PDE4DIP, PDCD6IP, NEK4, MYO18A, DST, TXN2, BBS9, MRE11A, MYO9B, MYBL1, HADHB, SPC24, SMARCB1, ARPC2, F…	479	2596	12782	1.43909	0.000902642	0.000112875	0.00293087
GOTERM_CC_FAT	GO:0005730~nucleolus	50	7.18391	1.48682e-05	NKAP, BACH1, XPO1, MTDH, UBE2Z, ZBTB10, TXN2, TSG101, MRE11A, RBM4, CTCF, MYBL1, IQGAP1, EXOSC10, SIN3A, RRP1B, SMARCB1, QKI, GATAD2B, DDX21, NSUN2, OXR1, SETDB1, PDCD11, RBM23, ACTN4, HNRNPA2B1, ADNP, ARID1A, NCL, FOXP1, FXR1, RSL1D1, NOP14, ATXN1, MAPK1, EP300, HIF1A, HUWE1, NAV2, ATXN7, RARS, SH3KBP1, SMARCA5, MDM2, NEK4, MYO18A, NCOR2, CLOCK, DDX51	479	698	12782	1.91152	0.00644685	0.000718378	0.0209893
GOTERM_CC_FAT	GO:0005829~cytosol	79	11.3506	3.52024e-05	BACH1, MAD1L1, XPO1, CEP72, ENAH, NARS, PDLIM5, PPARG, IDE, SNRPD1, CCT3, RAB3IP, CEP70, AGPAT5, RRP1B, PACSIN2, TIAM1, PUM1, OGT, RANBP2, DYNC1H1, FNDC3A, AKT2, SEC23A, CLNS1A, CTBP1, C2CD2, LYN, ROCK1, ARHGEF7, G3BP1, NPEPPS, NUPL2, VASP, FLNA, MFN2, MAPK1, PLCE1, GAPVD1, RARS, SH3KBP1, MDM2, MAPK8, PDCD6IP, ERC1, ARL6IP1, VIM, AKAP13, COMT, ZFP36L1, EIF3B, RASGRP1, UCK2, PPAP2A, PPAP2B, FGD4, …	479	1330	12782	1.58503	0.0151967	0.00153016	0.0496881
GOTERM_CC_FAT	GO:0031410~cytoplasmic vesicle	46	6.6092	3.53143e-05	HSP90AB1, SEC31A, GANAB, SEC24A, KIAA0368, LDLR, AGFG1, CANX, SLC11A2, SLC1A5, APP, SYPL1, PACSIN2, DGKD, SND1, SNTB2, DNAJC5, ITCH, FNDC3A, FN1, AKT2, AP3B1, SEC23A, STX6, RAB2A, SYNRG, ACTN4, STXBP1, GARS, OPTN, YWHAE, ATM, ATP7A, SPAG9, VEGFC, FNBP1, TFRC, PSEN1, SH3KBP1, PEBP1, MDM2, PDCD6IP, DST, RAB11FIP1, SEC23B, ATP8A1	479	642	12782	1.91199	0.0152446	0.00139557	0.0498461
GOTERM_CC_FAT	GO:0005667~transcription factor complex	22	3.16092	3.99422e-05	ATF7IP, TAF2, SATB2, CTBP1, CREB1, RBM4, RBL1, SMAD4, SMAD2, NFYB, RB1, ZEB1, TRRAP, KDM1A, EP300, HIF1A, MED17, GTF2F1, GTF2F2, TFDP2, TBPL1, CLOCK	479	210	12782	2.79555	0.0172251	0.00144689	0.0563766
GOTERM_CC_FAT	GO:0031982~vesicle	47	6.75287	4.69195e-05	HSP90AB1, SEC31A, GANAB, SEC24A, KIAA0368, LDLR, AGFG1, CANX, SLC11A2, SLC1A5, APP, SYPL1, PACSIN2, DGKD, SND1, SNTB2, DNAJC5, ITCH, FNDC3A, FN1, AKT2, AP3B1, SEC23A, STX6, RAB2A, SYNRG, ACTN4, STXBP1, GARS, OPTN, APPL1, YWHAE, ATM, ATP7A, SPAG9, VEGFC, FNBP1, TFRC, PSEN1, SH3KBP1, PEBP1, MDM2, PDCD6IP, DST, RAB11FIP1, SEC23B, ATP8A1	479	670	12782	1.87192	0.0202036	0.0015688	0.0662217
GOTERM_CC_FAT	GO:0016585~chromatin remodeling complex	12	1.72414	5.99459e-05	HDAC4, SATB2, KIF11, SIN3A, RSF1, SMARCB1, SMARCA5, ARID1A, RB1, APPL1, CHD4, NRIP1	479	71	12782	4.5101	0.0257402	0.00186093	0.0845998
GOTERM_CC_FAT	GO:0048471~perinuclear region of cytoplasm	26	3.73563	8.13929e-05	SEC23A, STX6, GALNT2, PTPRM, MTDH, SEC31A, SEC24A, LYN, KIF5B, ACTN4, MYO9B, OPTN, UBQLN1, ATP7A, TRIM37, SLC11A2, SPAG9, ATXN2, APP, TFRC, ATXN10, GOLGA1, SPAST, SEC23B, CCAR1, RASA2	479	288	12782	2.40904	0.0347878	0.00235771	0.114851
GOTERM_CC_FAT	GO:0005643~nuclear pore	12	1.72414	0.000161665	MAD1L1, XPO1, NUP98, AGFG1, XPO6, IPO11, IPO9, KPNA5, RANBP2, NUP155, TNPO2, NUPL2	479	79	12782	4.05338	0.0679139	0.00438599	0.228001
GOTERM_CC_FAT	GO:0031988~membrane-bounded vesicle	40	5.74713	0.000181807	HSP90AB1, GANAB, SEC24A, SEC31A, KIAA0368, LDLR, AGFG1, CANX, SLC1A5, APP, SYPL1, PACSIN2, DGKD, SND1, DNAJC5, FNDC3A, AKT2, FN1, SEC23A, RAB2A, STX6, SYNRG, ACTN4, STXBP1, GARS, OPTN, APPL1, YWHAE, ATM, ATP7A, SPAG9, VEGFC, FNBP1, TFRC, PEBP1, MDM2, PDCD6IP, DST, RAB11FIP1, SEC23B	479	568	12782	1.87921	0.0760461	0.00464173	0.256373
GOTERM_CC_FAT	GO:0016023~cytoplasmic membrane-bounded vesicle	39	5.60345	0.000196582	HSP90AB1, GANAB, SEC24A, SEC31A, KIAA0368, LDLR, AGFG1, CANX, SLC1A5, APP, SYPL1, PACSIN2, DGKD, SND1, DNAJC5, FNDC3A, AKT2, FN1, SEC23A, RAB2A, STX6, SYNRG, ACTN4, STXBP1, GARS, OPTN, YWHAE, ATM, ATP7A, SPAG9, VEGFC, FNBP1, TFRC, PEBP1, MDM2, PDCD6IP, DST, RAB11FIP1, SEC23B	479	550	12782	1.89219	0.0819666	0.00473993	0.277181
GOTERM_CC_FAT	GO:0005635~nuclear envelope	20	2.87356	0.000250272	RTN4, XPO1, SLC2A9, MAD1L1, NUP98, MTDH, AGFG1, XPO6, IPO11, LEMD3, IPO9, NUP155, NUPL2, SYNE1, PSEN1, NARF, KPNA5, RANBP2, TNPO2, MATR3	479	205	12782	2.60339	0.103164	0.00571424	0.35276
GOTERM_CC_FAT	GO:0012505~endomembrane system	50	7.18391	0.000250914	RTN4, XPO1, MAD1L1, SEC24A, SEC31A, XPO6, LDLR, LEMD3, ALG9, APP, GBF1, NARF, RANBP2, ASPH, RPN2, FNDC3A, SEC23A, SYNRG, MAN1A2, IPO9, NUPL2, MAN2A1, PLCE1, PSEN1, MDM2, KPNA5, EXT2, RAB11FIP1, MATR3, SEC23B, GLG1, ARL6IP1, GALNT2, NUP98, MTDH, AGFG1, CEPT1, CYP26B1, ERO1L, TNPO2, PPAP2B, SOAT1, SLC2A9, NPLOC4, IPO11, NUP155, APPL1, SYNE1, ATP2A2, GOSR1	479	782	12782	1.70619	0.103414	0.0054432	0.353664
GOTERM_CC_FAT	GO:0042470~melanosome	12	1.72414	0.000467133	HSP90AB1, RAB2A, SLC1A5, SYPL1, GANAB, TFRC, SND1, PEBP1, DNAJC5, PDCD6IP, CANX, YWHAE	479	89	12782	3.59795	0.183926	0.00963189	0.657492
GOTERM_CC_FAT	GO:0048770~pigment granule	12	1.72414	0.000467133	HSP90AB1, RAB2A, SLC1A5, SYPL1, GANAB, TFRC, SND1, PEBP1, DNAJC5, PDCD6IP, CANX, YWHAE	479	89	12782	3.59795	0.183926	0.00963189	0.657492
GOTERM_CC_FAT	GO:0030134~ER to Golgi transport vesicle	5	0.718391	0.000516807	SEC23A, SEC24A, SEC31A, KIAA0368, SEC23B	479	11	12782	12.1294	0.201379	0.0101693	0.727172
GOTERM_CC_FAT	GO:0005856~cytoskeleton	76	10.9195	0.00054007	MAD1L1, CEP72, ENAH, KIAA0368, PDLIM5, UTRN, CAPZA1, KNTC1, AURKA, CCT3, IQGAP1, RAB3IP, CEP70, HOOK3, APP, ANK1, ANK2, EVI5, NARF, CAMSAP1, RHOA, SNTB2, ZYX, DYNC1H1, DISC1, CLNS1A, SYMPK, KIF11, LYN, KIF5B, ROCK1, ACTN4, RB1, FLNB, VASP, FLNA, MFN2, MAPK1, ARPC1B, PSEN1, NAV1, CEP350, PLEKHH2, SH3KBP1, CLIP1, PEBP1, PDE4DIP, PDCD6IP, MYO18A, DST, SPAST, BBS9, VIM, MYO9B, SEC62, ARPC2, BUB1, FGD…	479	1381	12782	1.46853	0.209424	0.0101651	0.759788
GOTERM_CC_FAT	GO:0046930~pore complex	12	1.72414	0.000817088	MAD1L1, XPO1, NUP98, AGFG1, XPO6, IPO11, IPO9, KPNA5, RANBP2, NUP155, TNPO2, NUPL2	479	95	12782	3.37071	0.299232	0.0147066	1.14742
GOTERM_CC_FAT	GO:0005802~trans-Golgi network	8	1.14943	0.00147866	SLC11A2, ATP7A, STX6, ATXN2, KIAA0368, GOLPH3, GOLGA1, FLNA	479	46	12782	4.64083	0.474652	0.0254191	2.06748
GOTERM_CC_FAT	GO:0030127~COPII vesicle coat	4	0.574713	0.00252862	SEC23A, SEC24A, SEC31A, SEC23B	479	8	12782	13.3424	0.667575	0.0414747	3.51135
GOTERM_CC_FAT	GO:0012507~ER to Golgi transport vesicle membrane	4	0.574713	0.00252862	SEC23A, SEC24A, SEC31A, SEC23B	479	8	12782	13.3424	0.667575	0.0414747	3.51135
GOTERM_CC_FAT	GO:0015630~microtubule cytoskeleton	35	5.02874	0.00270807	CEP72, MAD1L1, KIAA0368, BBS9, KNTC1, AURKA, RAB3IP, HOOK3, CEP70, APP, EVI5, CAMSAP1, BUB1, SNTB2, DYNC1H1, DISC1, KIF3B, KIF11, ROCK1, KIF5B, CEP135, RB1, SMC3, ATM, MID2, MFN2, NAV1, CEP350, MAPK14, NINL, CLIP1, PDE4DIP, PDCD6IP, DST, SPAST	479	549	12782	1.70121	0.692601	0.0427486	3.75614
GOTERM_CC_FAT	GO:0044431~Golgi apparatus part	22	3.16092	0.00350178	STX6, GLG1, SEC23A, GALNT2, SYNRG, SEC24A, ARSE, SEC31A, KIAA0368, MAN1A2, FLNA, HOOK3, SLC11A2, ATP7A, ATXN2, MAN2A1, PLCE1, GBF1, GOLPH3, GOLGA1, GOSR1, SEC23B	479	294	12782	1.99682	0.782585	0.0530397	4.83193
GOTERM_CC_FAT	GO:0005793~ER-Golgi intermediate compartment	7	1.00575	0.00391871	KIAA0368, MCFD2, MYO18A, UGGT1, ERGIC1, SEC23B, FN1	479	41	12782	4.55593	0.81877	0.0571954	5.39256
GOTERM_CC_FAT	GO:0005626~insoluble fraction	47	6.75287	0.00574861	PDLIM5, UTRN, LEMD3, AKAP13, COMT, RAB1A, IGF1R, MTMR3, SLC1A5, APP, SH3GLB1, GBAS, RASGRP1, CYP26B1, STX16, CLEC2D, SNTB2, ERO1L, ITCH, PPAP2A, FNDC3A, ACSL3, SAMD4A, AKT2, SOAT1, STX6, SLC8A1, MAN1A2, LYN, RYK, TMBIM6, ICMT, APPL1, CPT1A, PPIF, MAPK1, BFAR, PLCE1, ATP2A2, PSEN1, PLCG2, LRP6, SH3KBP1, PEBP1, MDM2, SLC38A1, DEGS1	479	839	12782	1.49486	0.918558	0.0801966	7.817
GOTERM_CC_FAT	GO:0005783~endoplasmic reticulum	52	7.47126	0.0066874	RTN4, ARSB, SEC24A, SEC31A, KIAA0368, ALG9, CANX, RAB1A, PTGIS, ANK1, ASPH, RPN2, DNAJC3, IFNGR2, FNDC3B, SEC23A, TOR1AIP2, MESDC2, TMEM189, ERGIC1, PSEN1, TRAPPC9, PEBP1, EXT2, UGGT1, SPAST, SEC23B, DEGS1, ARL6IP1, GANAB, MTDH, SEC62, CEPT1, RASGRP1, CYP26B1, ERO1L, ACSL3, PPAP2B, SOAT1, RAB2A, NPLOC4, TMBIM6, HACE1, ICMT, MSRB3, ATP7A, RDH11, BFAR, ATP2A2, CNIH4, MCFD2, TMTC2	479	960	12782	1.44542	0.946001	0.0898579	9.03828
GOTERM_CC_FAT	GO:0000267~cell fraction	57	8.18966	0.00767297	NARS, PDLIM5, IDE, UTRN, LEMD3, RAB1A, WARS, SLC1A5, APP, GBAS, SNTB2, ITCH, FNDC3A, SAMD4A, AKT2, STX6, YARS, MAN1A2, LYN, MAPK1, PLCE1, PSEN1, RARS, UBR5, SH3KBP1, MDM2, PEBP1, SLC38A1, DEGS1, AKAP13, MYO9B, COMT, IGF1R, MTMR3, SH3GLB1, RASGRP1, STX16, CYP26B1, CLEC2D, ERO1L, PPAP2A, ACSL3, SOAT1, SLC8A1, RYK, TMBIM6, GARS, ICMT, APPL1, PTPN12, CPT1A, PPIF, BFAR, ATP2A2, PLCG2, LRP6, DUSP6	479	1083	12782	1.40446	0.964937	0.0994113	10.3042
GOTERM_CC_FAT	GO:0005694~chromosome	29	4.16667	0.00782128	XPO1, MAD1L1, NUP98, KNTC1, CTCF, SPC24, CHD9, CHD7, SIN3A, SMARCB1, NCAPG, BUB1, CHD1, CHD4, TERF2, SETDB1, SMCHD1, PDS5A, TADA2A, CREB1, UBE2I, RB1, SMC3, NCAPD2, POLD3, PSEN1, SMARCA5, CLIP1, LIN54	479	460	12782	1.6823	0.967144	0.0983276	10.4933
GOTERM_CC_FAT	GO:0000776~kinetochore	9	1.2931	0.00792241	SPC24, MAD1L1, XPO1, NUP98, SIN3A, PSEN1, KNTC1, BUB1, CLIP1	479	77	12782	3.119	0.968569	0.0967572	10.622
GOTERM_CC_FAT	GO:0005819~spindle	13	1.86782	0.00911001	MAD1L1, APP, KIF11, EVI5, CEP350, MAPK14, KNTC1, BUB1, AURKA, RB1, SPAST, SMC3, ATM	479	147	12782	2.35988	0.981333	0.107513	12.1208
GOTERM_CC_FAT	GO:0000932~cytoplasmic mRNA processing body	5	0.718391	0.00971679	PATL1, DCP2, TNRC6B, TNRC6A, DDX6	479	23	12782	5.80103	0.9857	0.111291	12.8775
GOTERM_CC_FAT	GO:0031967~organelle envelope	36	5.17241	0.00986198	RTN4, XPO1, MAD1L1, NUP98, MTDH, XPO6, AGFG1, LEMD3, HADHB, MRS2, PARL, SH3GLB1, NARF, CSDE1, RANBP2, TNPO2, ACSL3, NDUFS1, SLC2A9, LYN, IPO11, IPO9, NUP155, NUPL2, CLPX, CPT1A, SLC25A30, MFN2, PPIF, SYNE1, NNT, PSEN1, GOLPH3, PEBP1, KPNA5, MATR3	479	620	12782	1.54944	0.986583	0.109988	13.0576
GOTERM_CC_FAT	GO:0031975~envelope	36	5.17241	0.0102587	RTN4, XPO1, MAD1L1, NUP98, MTDH, XPO6, AGFG1, LEMD3, HADHB, MRS2, PARL, SH3GLB1, NARF, CSDE1, RANBP2, TNPO2, ACSL3, NDUFS1, SLC2A9, LYN, IPO11, IPO9, NUP155, NUPL2, CLPX, CPT1A, SLC25A30, MFN2, PPIF, SYNE1, NNT, PSEN1, GOLPH3, PEBP1, KPNA5, MATR3	479	622	12782	1.54446	0.98873	0.111341	13.5482
GOTERM_CC_FAT	GO:0019898~extrinsic to membrane	30	4.31034	0.011021	SEC31A, PHLPP2, TSG101, ASAP2, MTMR3, DGKD, SH3GLB1, RASGRP1, CYP26B1, GOLGA1, PLCD3, SNTB2, AKT3, IBTK, SEC23A, GDI2, SYNRG, ROCK1, EPB41, STRN3, STXBP1, APPL1, GAPVD1, STXBP6, GNB1, GOLPH3, SH3KBP1, SYTL3, ERC1, ANKFY1	479	494	12782	1.62053	0.991939	0.116275	14.4835
GOTERM_CC_FAT	GO:0031252~cell leading edge	12	1.72414	0.014444	PTPRK, ENAH, PTPRM, TRPM7, ARPC2, CDC42BPA, MYO9B, FGD6, VASP, IQGAP1, FGD4, AKT2	479	138	12782	2.32041	0.998216	0.146341	18.5687
GOTERM_CC_FAT	GO:0030658~transport vesicle membrane	5	0.718391	0.015023	SEC23A, SYNRG, SEC24A, SEC31A, SEC23B	479	26	12782	5.13168	0.998619	0.148367	19.2415
GOTERM_CC_FAT	GO:0000118~histone deacetylase complex	6	0.862069	0.0177062	HDAC4, SATB2, SIN3A, APPL1, CHD4, NRIP1	479	41	12782	3.90509	0.999578	0.16892	22.2927
GOTERM_CC_FAT	GO:0005624~membrane fraction	43	6.17816	0.0190724	PDLIM5, UTRN, LEMD3, AKAP13, COMT, IGF1R, MTMR3, SLC1A5, APP, SH3GLB1, GBAS, RASGRP1, CYP26B1, STX16, CLEC2D, SNTB2, ERO1L, ITCH, PPAP2A, FNDC3A, ACSL3, SAMD4A, AKT2, SOAT1, STX6, SLC8A1, MAN1A2, LYN, RYK, ICMT, APPL1, CPT1A, PPIF, BFAR, PLCE1, ATP2A2, PSEN1, PLCG2, LRP6, SH3KBP1, PEBP1, SLC38A1, DEGS1	479	809	12782	1.41835	0.99977	0.177005	23.8046
GOTERM_CC_FAT	GO:0016323~basolateral plasma membrane	15	2.15517	0.0203844	ATP7A, ENAH, ANK1, CD44, ERBB2IP, ANK2, ENPP1, ARPC2, LPP, ARHGEF7, SH3KBP1, CEACAM5, ZYX, DST, VASP	479	203	12782	1.97178	0.999871	0.18422	25.2309
GOTERM_CC_FAT	GO:0044430~cytoskeletal part	49	7.04023	0.0210006	MAD1L1, CEP72, KIAA0368, BBS9, UTRN, CAPZA1, VIM, KNTC1, MYO9B, AURKA, IQGAP1, RAB3IP, CEP70, HOOK3, APP, EVI5, ARPC2, NARF, CAMSAP1, BUB1, SNTB2, ZYX, DYNC1H1, DISC1, KIF3B, KIF11, LYN, KIF5B, EPB41, ACTN4, ROCK1, CEP135, MYO1F, RB1, SMC3, ATM, MID2, ARPC1B, NAV1, PSEN1, CEP350, MAPK14, NINL, CLIP1, PDE4DIP, MYO19, PDCD6IP, MYO18A, SPAST	479	952	12782	1.37348	0.999902	0.185489	25.8922
GOTERM_CC_FAT	GO:0005938~cell cortex	12	1.72414	0.0211182	FNBP1, EPB41, ACTN4, UTRN, MYO1F, MYO9B, ITCH, NCL, FLNB, FLNA, EXOC2, EXOC6B	479	146	12782	2.19327	0.999907	0.182777	26.0178
GOTERM_CC_FAT	GO:0005813~centrosome	16	2.29885	0.0212303	MAD1L1, CEP72, KIAA0368, ROCK1, CEP135, BBS9, AURKA, RAB3IP, CEP70, CEP350, EVI5, NINL, PDE4DIP, PDCD6IP, DISC1, SPAST	479	224	12782	1.90605	0.999912	0.18013	26.1373
GOTERM_CC_FAT	GO:0016604~nuclear body	13	1.86782	0.0239336	XPO1, ZMYM2, RREB1, UBE2I, ZNF638, RB1, PHAX, RSRC1, NPAT, WAC, PIAS2, RBM27, NCOR2	479	168	12782	2.06489	0.999973	0.197109	28.9659
GOTERM_CC_FAT	GO:0030055~cell-substrate junction	10	1.43678	0.0244125	ENAH, ERBB2IP, CD44, LPP, ARHGEF7, ARPC2, SH3KBP1, ZYX, DST, VASP	479	112	12782	2.38257	0.999979	0.19701	29.4563
GOTERM_CC_FAT	GO:0015629~actin cytoskeleton	18	2.58621	0.0245845	ACTN4, EPB41, PDLIM5, UTRN, CAPZA1, MYO1F, MYO9B, FLNB, FLNA, IQGAP1, VASP, ARPC1B, ARPC2, ZYX, MYO19, MYO18A, ABL2, DST	479	269	12782	1.7856	0.99998	0.194714	29.6317
GOTERM_CC_FAT	GO:0005815~microtubule organizing center	17	2.44253	0.0283654	MAD1L1, CEP72, KIAA0368, ROCK1, CEP135, BBS9, AURKA, RAB3IP, CEP70, CEP350, EVI5, BUB1, NINL, PDE4DIP, PDCD6IP, DISC1, SPAST	479	253	12782	1.79305	0.999996	0.217638	33.3862
GOTERM_CC_FAT	GO:0042995~cell projection	37	5.31609	0.0307965	RTN4, ENAH, AGFG1, BBS9, VIM, UTRN, MYO9B, IQGAP1, RAB3IP, GLI1, IGF1R, APP, ARPC2, ATXN10, FGD6, SAMD4A, FGD4, AKT2, PTPRM, KIF5B, ACTN4, TRPM7, ARHGEF7, STRN3, RXRA, NF1, VASP, CAPRIN1, ATP7A, MAPK1, HIF1A, PSEN1, GNB1, GSK3B, TMOD2, PEBP1, SLC38A1	479	697	12782	1.41655	0.999999	0.230239	35.7012
GOTERM_CC_FAT	GO:0031090~organelle membrane	54	7.75862	0.0310417	RTN4, SEC24A, SEC31A, LDLR, LEMD3, ALG9, HOOK3, GBF1, PARL, NARF, ASPH, RPN2, FNDC3A, NDUFS1, SEC23A, SYNRG, MAN1A2, LYN, CLPX, MFN2, SLC25A30, MAN2A1, PLCE1, NNT, PSEN1, MDM2, PEBP1, EXT2, ANKFY1, RAB11FIP1, MATR3, SEC23B, GLG1, ARL6IP1, GALNT2, MTDH, HADHB, SLC11A2, MRS2, CEPT1, SH3GLB1, CYP26B1, PIKFYVE, CSDE1, ERO1L, ACSL3, PPAP2B, SOAT1, APPL1, FIG4, CPT1A, PPIF, ATP2A2, GOSR1	479	1096	12782	1.31476	0.999999	0.228034	35.9304
GOTERM_CC_FAT	GO:0044427~chromosomal part	23	3.3046	0.0328089	XPO1, MAD1L1, NUP98, PDS5A, CREB1, KNTC1, CTCF, UBE2I, RB1, SMC3, NCAPD2, SPC24, POLD3, CHD9, SIN3A, CHD7, PSEN1, NCAPG, BUB1, CLIP1, CHD1, TERF2, CHD4	479	386	12782	1.59002	1	0.235648	37.5605
GOTERM_CC_FAT	GO:0030133~transport vesicle	7	1.00575	0.0364223	SEC23A, ATP7A, SYNRG, SEC24A, SEC31A, KIAA0368, SEC23B	479	66	12782	2.8302	1	0.254309	40.7744
GOTERM_CC_FAT	GO:0005791~rough endoplasmic reticulum	4	0.574713	0.0369196	ARL6IP1, ARSB, PEBP1, SEC62	479	20	12782	5.33695	1	0.253392	41.2045
GOTERM_CC_FAT	GO:0000922~spindle pole	5	0.718391	0.0369248	KIF11, MAPK14, KNTC1, BUB1, SMC3	479	34	12782	3.92423	1	0.249585	41.209
GOTERM_CC_FAT	GO:0035253~ciliary rootlet	3	0.431034	0.0422064	APP, PSEN1, KIF5B	479	9	12782	8.89492	1	0.276332	45.6007
GOTERM_CC_FAT	GO:0000775~chromosome, centromeric region	10	1.43678	0.0428777	SPC24, MAD1L1, XPO1, NUP98, SIN3A, PSEN1, KNTC1, BUB1, CLIP1, CTCF	479	124	12782	2.152	1	0.276106	46.1366
GOTERM_CC_FAT	GO:0030027~lamellipodium	7	1.00575	0.0464954	ENAH, PTPRM, MYO9B, FGD6, VASP, FGD4, AKT2	479	70	12782	2.66848	1	0.291907	48.9408
GOTERM_CC_FAT	GO:0030120~vesicle coat	5	0.718391	0.0523707	SEC23A, SYNRG, SEC24A, SEC31A, SEC23B	479	38	12782	3.51115	1	0.318595	53.2075
GOTERM_CC_FAT	GO:0000793~condensed chromosome	10	1.43678	0.0527794	SPC24, MAD1L1, NCAPG, KNTC1, SMARCA5, BUB1, UBE2I, CTCF, SMC3, NCAPD2	479	129	12782	2.06859	1	0.316438	53.4916
GOTERM_CC_FAT	GO:0005637~nuclear inner membrane	4	0.574713	0.0528505	PSEN1, NARF, LEMD3, MATR3	479	23	12782	4.64083	1	0.312654	53.5408
GOTERM_CC_FAT	GO:0043005~neuron projection	20	2.87356	0.0557962	KIF5B, ARHGEF7, STRN3, RXRA, NF1, UTRN, VIM, IQGAP1, CAPRIN1, ATP7A, MAPK1, IGF1R, APP, PSEN1, ATXN10, GSK3B, TMOD2, PEBP1, SLC38A1, SAMD4A	479	342	12782	1.56051	1	0.323099	55.5397
GOTERM_CC_FAT	GO:0005681~spliceosome	10	1.43678	0.059384	RALY, HNRNPA1L2, SNRNP48, AQR, HNRNPA2B1, SNRPD1, WAC, HNRNPC, PPWD1, SF3B3	479	132	12782	2.02157	1	0.336154	57.8663
GOTERM_CC_FAT	GO:0010008~endosome membrane	6	0.862069	0.0612399	SLC11A2, LDLR, PIKFYVE, FIG4, APPL1, ANKFY1	479	57	12782	2.80892	1	0.340659	59.0249
GOTERM_CC_FAT	GO:0044440~endosomal part	6	0.862069	0.0612399	SLC11A2, LDLR, PIKFYVE, FIG4, APPL1, ANKFY1	479	57	12782	2.80892	1	0.340659	59.0249
GOTERM_CC_FAT	GO:0017053~transcriptional repressor complex	5	0.718391	0.0659287	HDAC4, CTBP1, APPL1, CHD4, NCOR2	479	41	12782	3.25424	1	0.357769	61.8216
GOTERM_CC_FAT	GO:0042175~nuclear envelope-endoplasmic reticulum network	17	2.44253	0.0681464	SOAT1, RTN4, ARL6IP1, XPO1, NPLOC4, SEC24A, ALG9, CEPT1, PSEN1, ATP2A2, CYP26B1, ASPH, ERO1L, RPN2, EXT2, PPAP2B, SEC23B	479	284	12782	1.59733	1	0.363328	63.0815
GOTERM_CC_FAT	GO:0005583~fibrillar collagen	3	0.431034	0.0718959	COL3A1, COL1A1, COL5A1	479	12	12782	6.67119	1	0.375233	65.1243
GOTERM_CC_FAT	GO:0005674~transcription factor TFIIF complex	2	0.287356	0.073397	GTF2F1, GTF2F2	479	2	12782	26.6848	1	0.377316	65.9123
GOTERM_CC_FAT	GO:0031213~RSF complex	2	0.287356	0.073397	RSF1, SMARCA5	479	2	12782	26.6848	1	0.377316	65.9123
GOTERM_CC_FAT	GO:0030135~coated vesicle	11	1.58046	0.0750962	SEC23A, ATP7A, STX6, SYNRG, SYPL1, SEC24A, SEC31A, KIAA0368, LDLR, PEBP1, SEC23B	479	159	12782	1.84612	1	0.380157	66.7843
GOTERM_CC_FAT	GO:0016591~DNA-directed RNA polymerase II, holoenzyme	7	1.00575	0.0823593	TAF2, POLR2E, GTF2F1, GTF2F2, CDC73, TRRAP, TBPL1	479	81	12782	2.30609	1	0.405049	70.2831
GOTERM_CC_FAT	GO:0030117~membrane coat	6	0.862069	0.0860908	SEC23A, SYNRG, SEC24A, SEC31A, SEC23B, AP3B1	479	63	12782	2.54141	1	0.415176	71.9444
GOTERM_CC_FAT	GO:0048475~coated membrane	6	0.862069	0.0860908	SEC23A, SYNRG, SEC24A, SEC31A, SEC23B, AP3B1	479	63	12782	2.54141	1	0.415176	71.9444
GOTERM_CC_FAT	GO:0005925~focal adhesion	8	1.14943	0.0874774	ENAH, CD44, LPP, ARHGEF7, ARPC2, SH3KBP1, ZYX, VASP	479	102	12782	2.09292	1	0.416156	72.5394
GOTERM_CC_FAT	GO:0044433~cytoplasmic vesicle part	12	1.72414	0.0924069	SEC23A, VEGFC, APP, SYNRG, SEC24A, SEC31A, LDLR, ACTN4, MDM2, RAB11FIP1, SEC23B, FN1	479	187	12782	1.71239	1	0.430139	74.5611

## Sheet: Biological Process
Category	Term	Count	%	PValue	Genes	List Total	Pop Hits	Pop Total	Fold Enrichment	Bonferroni	Benjamini	FDR
GOTERM_BP_FAT	GO:0046907~intracellular transport	61	8.76437	4.65113e-09	ARSB, XPO1, ENAH, SEC24A, SEC31A, XPO6, XPO5, RAB3IP, HOOK3, APP, LONP2, GBF1, PUM1, DNAJC6, VPS13A, TLK1, RANBP2, AP3B1, SEC23A, STX6, SYNRG, KIF5B, IPO9, OPTN, NUPL2, ERGIC1, FLNA, SLC25A30, MFN2, MAPK1, PSEN1, KPNA5, ERC1, DST, SPAST, SEC23B, ARL6IP1, NUP98, AGFG1, MYO9B, SEC62, STX16, PIKFYVE, TNPO2, RAB2A, KIF3B, IPO11, SMG1, ICMT, NUP155, YWHAE, PPIF, ATXN1, PHAX, ERBB2IP, ATP2A2, TOM1L2, G…	558	657	13528	2.25094	1.18929e-05	1.18929e-05	8.22612e-06
GOTERM_BP_FAT	GO:0016568~chromatin modification	35	5.02874	8.66242e-09	RSF1, RBM4, CDC73, CTCF, TRRAP, ARID2, CHD9, KDM1A, CHD7, SMARCB1, CHD1, TLK1, SUPT5H, KDM5B, TERF2, CHD4, SETDB1, SATB2, SETDB2, TADA2A, RCOR1, RBL1, BANP, ARID1A, RB1, HDAC4, EP300, HUWE1, BPTF, ATXN7, ASH1L, SMARCA5, DNMT1, NSD1, SRCAP	558	274	13528	3.09683	2.21496e-05	1.10748e-05	1.53206e-05
GOTERM_BP_FAT	GO:0008104~protein localization	71	10.2011	7.36197e-08	XPO1, SEC31A, SEC24A, XPO6, XPO5, TSG101, PPARG, CANX, RAB1A, RAB3IP, HOOK3, LONP2, VPS13C, VPS13D, RAB23, VPS13A, TLK1, VPS13B, RANBP2, RAB6A, AP3B1, STX6, SEC23A, PTPRK, SYNRG, LYN, ACTN4, G3BP2, STXBP1, IPO9, OPTN, NUPL2, FLNB, FLNA, CLPX, MFN2, MAPK1, PSEN1, KPNA5, PDCD6IP, COL1A1, RAB10, ERC1, RAB11FIP1, SEC23B, EXOC6B, ARL6IP1, NUP98, SEC62, SFT2D2, GNPTAB, SH3GLB1, STX16, PIKFYVE, SNX24, T…	558	882	13528	1.95159	0.000188228	6.27466e-05	0.000130206
GOTERM_BP_FAT	GO:0045184~establishment of protein localization	63	9.05172	2.56743e-07	XPO1, SEC31A, SEC24A, XPO6, TSG101, XPO5, PPARG, CANX, RAB1A, RAB3IP, HOOK3, LONP2, RAB23, VPS13A, TLK1, RANBP2, VPS13B, RAB6A, AP3B1, STX6, SEC23A, SYNRG, LYN, ACTN4, STXBP1, IPO9, OPTN, NUPL2, FLNA, CLPX, MFN2, MAPK1, PSEN1, KPNA5, COL1A1, PDCD6IP, RAB10, ERC1, RAB11FIP1, SEC23B, EXOC6B, ARL6IP1, NUP98, SEC62, SFT2D2, GNPTAB, STX16, SNX24, TNPO2, EXOC2, RAB2A, GDI2, IPO11, ICMT, NUP155, YWHAE, …	558	769	13528	1.98616	0.000656276	0.000164109	0.000454081
GOTERM_BP_FAT	GO:0015031~protein transport	62	8.90805	4.06165e-07	XPO1, SEC31A, SEC24A, XPO6, TSG101, XPO5, PPARG, CANX, RAB1A, RAB3IP, HOOK3, LONP2, RAB23, VPS13A, TLK1, RANBP2, VPS13B, RAB6A, AP3B1, STX6, SEC23A, SYNRG, LYN, ACTN4, STXBP1, IPO9, OPTN, NUPL2, CLPX, MFN2, MAPK1, PSEN1, KPNA5, COL1A1, PDCD6IP, RAB10, ERC1, RAB11FIP1, SEC23B, EXOC6B, ARL6IP1, NUP98, SEC62, SFT2D2, GNPTAB, STX16, SNX24, TNPO2, EXOC2, RAB2A, GDI2, IPO11, ICMT, NUP155, YWHAE, PHAX, …	558	762	13528	1.97259	0.00103802	0.000207691	0.000718352
GOTERM_BP_FAT	GO:0006357~regulation of transcription from RNA polymerase II promoter	58	8.33333	1.9412e-06	RBM4, PPARG, SPI1, DEK, PAX3, ZEB1, CBFB, GLI1, KDM1A, APP, SIN3A, RHOA, SUPT5H, ATF7IP, SATB2, CTBP1, RXRA, STRN3, RBL1, RB1, NRIP1, CTNNBIP1, BRWD1, HIF1A, EP300, BPTF, MED17, SMARCA5, MDM2, LCOR, NSD1, SRCAP, CLOCK, ZMYND11, MTDH, TFAP4, SOX5, SMARCB1, BCL11B, NPAT, CHD1, RUNX1, CHD4, TAF2, JARID2, CREB1, SMAD4, SMAD2, FOXP1, STAT2, ATXN1, HDAC4, MAPK14, ATXN7, GTF2F2, DNMT1, NFIC, NCOR2	558	727	13528	1.93416	0.00495134	0.000826932	0.00343319
GOTERM_BP_FAT	GO:0051276~chromosome organization	43	6.17816	4.25048e-06	RSF1, MRE11A, RBM4, CDC73, CTCF, TRRAP, ARID2, NAP1L4, CHD9, KDM1A, NIPBL, CHD7, NCAPG, SMARCB1, CHD1, TLK1, SUPT5H, KDM5B, TERF2, CHD4, SETDB1, SATB2, SMCHD1, SETDB2, MSH3, TADA2A, RCOR1, RBL1, ARID1A, BANP, RB1, SMC3, NCAPD2, HDAC4, EP300, HUWE1, BPTF, ATXN7, ASH1L, SMARCA5, DNMT1, NSD1, SRCAP	558	485	13528	2.14944	0.0108097	0.00155144	0.00751725
GOTERM_BP_FAT	GO:0045892~negative regulation of transcription, DNA-dependent	35	5.02874	4.46457e-06	ZMYND11, RSF1, MTDH, TSG101, PPARG, SPI1, CTCF, PAX3, ZEB1, KDM1A, SIN3A, SUPT5H, KDM5B, ATF7IP, CTBP1, SATB2, JARID2, STRN3, RXRA, RBL1, SMAD4, UBE2I, SMAD2, RB1, FOXP1, NRIP1, CTNNBIP1, HDAC4, BPTF, MDM2, DNMT1, NFIC, LCOR, NSD1, NCOR2	558	356	13528	2.38351	0.011351	0.00142597	0.00789586
GOTERM_BP_FAT	GO:0010629~negative regulation of gene expression	44	6.32184	4.76673e-06	ZMYND11, RSF1, MTDH, TSG101, XPO5, PPARG, SPI1, CTCF, PAX3, ZEB1, KDM1A, SIN3A, SND1, TNRC6B, SUPT5H, TNRC6A, KDM5B, ATF7IP, PTPRK, CTBP1, SATB2, ZCCHC11, JARID2, STRN3, RXRA, RBL1, ZNF24, SMAD4, UBE2I, SMAD2, RB1, FOXP1, NRIP1, ATXN1, CTNNBIP1, HDAC4, BPTF, MDM2, DNMT1, RFX3, NFIC, LCOR, NSD1, NCOR2	558	504	13528	2.11652	0.0121146	0.00135337	0.00843023
GOTERM_BP_FAT	GO:0051253~negative regulation of RNA metabolic process	35	5.02874	6.38982e-06	ZMYND11, RSF1, MTDH, TSG101, PPARG, SPI1, CTCF, PAX3, ZEB1, KDM1A, SIN3A, SUPT5H, KDM5B, ATF7IP, CTBP1, SATB2, JARID2, STRN3, RXRA, RBL1, SMAD4, UBE2I, SMAD2, RB1, FOXP1, NRIP1, CTNNBIP1, HDAC4, BPTF, MDM2, DNMT1, NFIC, LCOR, NSD1, NCOR2	558	362	13528	2.34401	0.0162061	0.00163255	0.0113006
GOTERM_BP_FAT	GO:0006325~chromatin organization	36	5.17241	6.43658e-06	RSF1, RBM4, CDC73, CTCF, TRRAP, NAP1L4, ARID2, CHD9, KDM1A, CHD7, SMARCB1, CHD1, TLK1, SUPT5H, KDM5B, TERF2, CHD4, SETDB1, SATB2, SETDB2, TADA2A, RCOR1, RBL1, BANP, ARID1A, RB1, HDAC4, EP300, HUWE1, BPTF, ATXN7, ASH1L, SMARCA5, DNMT1, NSD1, SRCAP	558	378	13528	2.30893	0.0163237	0.0014951	0.0113833
GOTERM_BP_FAT	GO:0016192~vesicle-mediated transport	47	6.75287	1.26894e-05	SEC31A, SEC24A, LDLR, SYNJ1, CRCP, ITSN2, RAB1A, SCARF1, RAB3IP, HOOK3, APP, ANK1, GBF1, PACSIN2, STX16, PIKFYVE, PUM1, DNAJC6, VPS13A, RAB6A, EXOC2, AP3B1, SEC23A, STX6, RAB2A, SYNRG, LYN, TGFBR2, STXBP1, GARS, MYO1F, OPTN, ERGIC1, FLNA, FNBP1, GAPVD1, STXBP6, PSEN1, TFRC, MCFD2, LRP6, SH3KBP1, GOSR1, ERC1, SPAST, SEC23B, EXOC6B	558	576	13528	1.97822	0.0319263	0.00270027	0.0224405
GOTERM_BP_FAT	GO:0000122~negative regulation of transcription from RNA polymerase II promoter	28	4.02299	1.44683e-05	ZMYND11, MTDH, PPARG, SPI1, ZEB1, PAX3, KDM1A, SIN3A, SUPT5H, ATF7IP, CTBP1, SATB2, JARID2, STRN3, RXRA, RBL1, RB1, FOXP1, NRIP1, CTNNBIP1, HDAC4, BPTF, DNMT1, MDM2, NFIC, LCOR, NSD1, NCOR2	558	266	13528	2.55197	0.0363197	0.00284177	0.0255859
GOTERM_BP_FAT	GO:0045893~positive regulation of transcription, DNA-dependent	41	5.8908	1.53514e-05	RBM4, PPARG, SOX5, SPI1, CTCF, NFYB, PAX3, ZEB1, CBFB, GLI1, APP, REL, SMARCB1, BCL11B, RUNX1, SUPT5H, TAF2, ATF7IP, SATB2, STRN3, CREB1, RXRA, SMAD4, ARID1A, SMAD2, RB1, AFF1, NRIP1, ATXN1, HDAC4, EP300, HIF1A, BPTF, MED17, MAPK14, ATXN7, GTF2F2, PIAS2, NFIC, NSD1, CLOCK	558	477	13528	2.08384	0.0384933	0.00279991	0.0271474
GOTERM_BP_FAT	GO:0010628~positive regulation of gene expression	47	6.75287	1.56767e-05	RSF1, RBM4, PPARG, SOX5, SPI1, NFYB, CTCF, PAX3, ZEB1, CBFB, GLI1, APP, REL, SMARCB1, BCL11B, RNF10, RUNX1, SUPT5H, ATF7IP, TAF2, SATB2, STRN3, CREB1, RXRA, SMAD4, ARID1A, SMAD2, RB1, AFF1, NRIP1, ATXN1, HDAC4, MAPK1, EP300, HIF1A, BPTF, MED17, MAPK14, GTF2F1, ATXN7, GTF2F2, MAPK9, DNMT1, PIAS2, NFIC, NSD1, CLOCK	558	581	13528	1.9612	0.0392929	0.00266882	0.0277227
GOTERM_BP_FAT	GO:0034613~cellular protein localization	37	5.31609	1.62653e-05	ARL6IP1, XPO1, NUP98, SEC24A, XPO6, XPO5, SEC62, RAB3IP, LONP2, SH3GLB1, PIKFYVE, STX16, TLK1, RANBP2, TNPO2, TERF2, AP3B1, STX6, SEC23A, PTPRK, SYNRG, IPO11, ICMT, IPO9, OPTN, NUPL2, YWHAE, FLNA, MFN2, MAPK1, ERBB2IP, TOM1L2, GSK3B, KPNA5, SYTL3, GOSR1, SEC23B	558	411	13528	2.18253	0.0407377	0.00259604	0.0287633
GOTERM_BP_FAT	GO:0051254~positive regulation of RNA metabolic process	41	5.8908	1.87484e-05	RBM4, PPARG, SOX5, SPI1, CTCF, NFYB, PAX3, ZEB1, CBFB, GLI1, APP, REL, SMARCB1, BCL11B, RUNX1, SUPT5H, TAF2, ATF7IP, SATB2, STRN3, CREB1, RXRA, SMAD4, ARID1A, SMAD2, RB1, AFF1, NRIP1, ATXN1, HDAC4, EP300, HIF1A, BPTF, MED17, MAPK14, ATXN7, GTF2F2, PIAS2, NFIC, NSD1, CLOCK	558	481	13528	2.06651	0.046809	0.00281603	0.0331537
GOTERM_BP_FAT	GO:0070727~cellular macromolecule localization	37	5.31609	1.9098e-05	ARL6IP1, XPO1, NUP98, SEC24A, XPO6, XPO5, SEC62, RAB3IP, LONP2, SH3GLB1, PIKFYVE, STX16, TLK1, RANBP2, TNPO2, TERF2, AP3B1, STX6, SEC23A, PTPRK, SYNRG, IPO11, ICMT, IPO9, OPTN, NUPL2, YWHAE, FLNA, MFN2, MAPK1, ERBB2IP, TOM1L2, GSK3B, KPNA5, SYTL3, GOSR1, SEC23B	558	414	13528	2.16671	0.0476607	0.00270932	0.0337718
GOTERM_BP_FAT	GO:0010605~negative regulation of macromolecule metabolic process	55	7.9023	2.2723e-05	HSP90AB1, RSF1, TSG101, XPO5, IDE, PPARG, SPI1, CTCF, PAX3, ZEB1, KDM1A, SIN3A, SND1, RAB23, SUPT5H, KDM5B, IBTK, ATF7IP, PTPRK, SATB2, CTBP1, ZCCHC11, RXRA, STRN3, RBL1, UBE2I, RB1, FLNA, NRIP1, CTNNBIP1, PSEN1, BPTF, MDM2, PEBP1, LCOR, NSD1, ZMYND11, MTDH, ENPP1, TNRC6B, TNRC6A, TERF2, MSH3, JARID2, ZNF24, SMAD4, SMAD2, YWHAE, FOXP1, ATXN1, HDAC4, DNMT1, RFX3, NFIC, NCOR2	558	734	13528	1.81663	0.0564475	0.0030534	0.0401808
GOTERM_BP_FAT	GO:0051173~positive regulation of nitrogen compound metabolic process	50	7.18391	2.34412e-05	HSP90AB1, RSF1, PPARG, RBM4, SPI1, CTCF, ZEB1, PAX3, CBFB, GLI1, APP, SUPT5H, ATF7IP, SATB2, RXRA, STRN3, ARID1A, RB1, NRIP1, MAPK1, HIF1A, EP300, BPTF, MED17, PEBP1, PIAS2, NSD1, CLOCK, SOX5, NFYB, COMT, IGF1R, REL, SMARCB1, BCL11B, RNF10, RUNX1, TERF2, TAF2, CREB1, SMAD4, SMAD2, AFF1, ATXN1, HDAC4, ATXN7, GTF2F1, MAPK14, GTF2F2, NFIC	558	644	13528	1.88228	0.0581788	0.00299251	0.0414506
GOTERM_BP_FAT	GO:0016481~negative regulation of transcription	39	5.60345	3.34661e-05	ZMYND11, RSF1, MTDH, TSG101, PPARG, SPI1, CTCF, PAX3, ZEB1, KDM1A, SIN3A, SUPT5H, KDM5B, ATF7IP, PTPRK, CTBP1, SATB2, JARID2, STRN3, RXRA, RBL1, ZNF24, SMAD4, UBE2I, SMAD2, RB1, FOXP1, NRIP1, ATXN1, CTNNBIP1, HDAC4, BPTF, MDM2, DNMT1, RFX3, NFIC, LCOR, NSD1, NCOR2	558	459	13528	2.05992	0.0820151	0.00406668	0.0591725
GOTERM_BP_FAT	GO:0045941~positive regulation of transcription	45	6.46552	3.43678e-05	RSF1, RBM4, PPARG, SOX5, SPI1, NFYB, CTCF, PAX3, ZEB1, CBFB, GLI1, APP, REL, SMARCB1, BCL11B, RNF10, RUNX1, SUPT5H, TAF2, ATF7IP, SATB2, STRN3, CREB1, RXRA, SMAD4, ARID1A, SMAD2, RB1, AFF1, NRIP1, ATXN1, HDAC4, MAPK1, EP300, HIF1A, BPTF, MED17, MAPK14, GTF2F1, ATXN7, GTF2F2, PIAS2, NFIC, NSD1, CLOCK	558	564	13528	1.93434	0.0841292	0.00398658	0.0607664
GOTERM_BP_FAT	GO:0051056~regulation of small GTPase mediated signal transduction	26	3.73563	4.38791e-05	AGFG1, ARHGEF7, NF1, ARHGEF19, ASAP2, RABGAP1L, AKAP13, TRIO, ICMT, ITSN2, RICTOR, TBC1D22A, IQGAP1, USP6NL, MFN2, PLCE1, GAPVD1, EVI5, GBF1, TIAM1, RASGRP1, ACAP2, RAPGEF6, FGD6, RASA2, FGD4	558	252	13528	2.50134	0.106136	0.00486644	0.0775774
GOTERM_BP_FAT	GO:0051172~negative regulation of nitrogen compound metabolic process	42	6.03448	4.82643e-05	ZMYND11, RSF1, MTDH, TSG101, PPARG, SPI1, CTCF, PAX3, COMT, ZEB1, KDM1A, SIN3A, SUPT5H, KDM5B, TERF2, ATF7IP, PTPRK, CTBP1, SATB2, MSH3, JARID2, STRN3, RXRA, RBL1, ZNF24, SMAD4, UBE2I, SMAD2, RB1, FOXP1, NRIP1, CTNNBIP1, ATXN1, HDAC4, BPTF, MDM2, DNMT1, RFX3, NFIC, LCOR, NSD1, NCOR2	558	519	13528	1.96192	0.116103	0.00512908	0.0853271
GOTERM_BP_FAT	GO:0006793~phosphorus metabolic process	66	9.48276	6.76845e-05	SYNJ1, PTPN22, AURKA, FER, APP, TLK1, NDUFS1, AKT3, AKT2, PTPRK, CTBP1, PTPRM, LYN, BRAF, ROCK1, TRPM7, STK4, PPP1CB, MAPK1, SPAG9, ACVR2A, PLCE1, PSEN1, HIPK3, MTMR10, NEK9, MAPK9, MAPK8, CSNK1G3, NEK4, ERC1, MELK, PRKD3, NEK7, ENPP1, ADRBK2, SDHAF2, EPHB4, MTMR3, IGF1R, MTMR1, GNPTAB, BUB1, PPAP2A, FGD4, PDK1, TAOK1, RYK, CREB1, MAP2K4, TGFBR2, PTPN14, SMG1, TRIO, NADK, SMAD2, ATM, PTPN12, DUSP…	558	973	13528	1.64449	0.158926	0.0068991	0.119641
GOTERM_BP_FAT	GO:0006796~phosphate metabolic process	66	9.48276	6.76845e-05	SYNJ1, PTPN22, AURKA, FER, APP, TLK1, NDUFS1, AKT3, AKT2, PTPRK, CTBP1, PTPRM, LYN, BRAF, ROCK1, TRPM7, STK4, PPP1CB, MAPK1, SPAG9, ACVR2A, PLCE1, PSEN1, HIPK3, MTMR10, NEK9, MAPK9, MAPK8, CSNK1G3, NEK4, ERC1, MELK, PRKD3, NEK7, ENPP1, ADRBK2, SDHAF2, EPHB4, MTMR3, IGF1R, MTMR1, GNPTAB, BUB1, PPAP2A, FGD4, PDK1, TAOK1, RYK, CREB1, MAP2K4, TGFBR2, PTPN14, SMG1, TRIO, NADK, SMAD2, ATM, PTPN12, DUSP…	558	973	13528	1.64449	0.158926	0.0068991	0.119641
GOTERM_BP_FAT	GO:0010557~positive regulation of macromolecule biosynthetic process	49	7.04023	7.08219e-05	RSF1, PPARG, RBM4, SPI1, CTCF, ZEB1, PAX3, CBFB, GLI1, APP, SUPT5H, SAMD4A, AKT2, ATF7IP, SATB2, RXRA, STRN3, ARID1A, RB1, NRIP1, MAPK1, HIF1A, EP300, BPTF, MED17, PIAS2, NSD1, CLOCK, SOX5, NFYB, IGF1R, REL, SMARCB1, BCL11B, RNF10, RUNX1, TAF2, SOAT1, CREB1, SMAD4, SMAD2, AFF1, ATXN1, HDAC4, ATXN7, GTF2F1, MAPK14, GTF2F2, NFIC	558	654	13528	1.81643	0.165646	0.0069411	0.125183
GOTERM_BP_FAT	GO:0045934~negative regulation of nucleobase, nucleoside, nucleotide and nucleic acid metabolic process	41	5.8908	7.61271e-05	ZMYND11, RSF1, MTDH, TSG101, PPARG, SPI1, CTCF, PAX3, ZEB1, KDM1A, SIN3A, SUPT5H, KDM5B, TERF2, ATF7IP, PTPRK, CTBP1, SATB2, MSH3, JARID2, STRN3, RXRA, RBL1, ZNF24, SMAD4, UBE2I, SMAD2, RB1, FOXP1, NRIP1, ATXN1, CTNNBIP1, HDAC4, BPTF, MDM2, DNMT1, RFX3, NFIC, LCOR, NSD1, NCOR2	558	512	13528	1.94139	0.176889	0.00718386	0.134555
GOTERM_BP_FAT	GO:0045935~positive regulation of nucleobase, nucleoside, nucleotide and nucleic acid metabolic process	47	6.75287	9.0286e-05	RSF1, RBM4, PPARG, SOX5, SPI1, NFYB, CTCF, PAX3, ZEB1, CBFB, GLI1, IGF1R, APP, REL, SMARCB1, BCL11B, RNF10, RUNX1, SUPT5H, TERF2, TAF2, ATF7IP, SATB2, STRN3, CREB1, RXRA, SMAD4, ARID1A, SMAD2, RB1, AFF1, NRIP1, ATXN1, HDAC4, MAPK1, EP300, HIF1A, BPTF, MED17, MAPK14, GTF2F1, ATXN7, GTF2F2, PIAS2, NFIC, NSD1, CLOCK	558	624	13528	1.82605	0.206159	0.00821152	0.159562
GOTERM_BP_FAT	GO:0031328~positive regulation of cellular biosynthetic process	50	7.18391	0.000112813	HSP90AB1, RSF1, PPARG, RBM4, SPI1, CTCF, ZEB1, PAX3, CBFB, GLI1, APP, SUPT5H, SAMD4A, AKT2, ATF7IP, SATB2, RXRA, STRN3, ARID1A, RB1, NRIP1, MAPK1, HIF1A, EP300, BPTF, MED17, PIAS2, NSD1, CLOCK, SOX5, NFYB, IGF1R, REL, SMARCB1, BCL11B, RNF10, RUNX1, TAF2, SOAT1, CREB1, SMAD4, SMAD2, AFF1, ATXN1, HDAC4, ATXN7, GTF2F1, MAPK14, GTF2F2, NFIC	558	685	13528	1.76962	0.250597	0.00989822	0.199336
GOTERM_BP_FAT	GO:0010604~positive regulation of macromolecule metabolic process	59	8.47701	0.000119091	RSF1, RBM4, PPARG, SPI1, CTCF, PAX3, ZEB1, CBFB, GLI1, APP, ITCH, SUPT5H, SAMD4A, AKT2, ATF7IP, SATB2, LYN, RXRA, STRN3, ARID1A, RB1, NRIP1, MAPK1, VEGFC, ACVR2A, EP300, HIF1A, PSEN1, BPTF, MED17, MDM2, MAPK9, PIAS2, NSD1, CLOCK, SOX5, NFYB, IGF1R, REL, SMARCB1, BCL11B, RNF10, RUNX1, TERF2, SOAT1, TAF2, CREB1, SMAD4, SMAD2, RICTOR, AFF1, ATXN1, HDAC4, MAPK14, ATXN7, GTF2F1, GTF2F2, DNMT1, NFIC	558	857	13528	1.66905	0.262533	0.0100998	0.210419
GOTERM_BP_FAT	GO:0010558~negative regulation of macromolecule biosynthetic process	42	6.03448	0.000153345	ZMYND11, RSF1, MTDH, ENPP1, TSG101, PPARG, SPI1, CTCF, PAX3, ZEB1, KDM1A, SIN3A, SUPT5H, TNRC6A, KDM5B, TERF2, ATF7IP, PTPRK, CTBP1, SATB2, JARID2, STRN3, RXRA, RBL1, ZNF24, SMAD4, UBE2I, SMAD2, RB1, FOXP1, NRIP1, ATXN1, CTNNBIP1, HDAC4, BPTF, MDM2, DNMT1, RFX3, NFIC, LCOR, NSD1, NCOR2	558	547	13528	1.86149	0.324386	0.0125698	0.270864
GOTERM_BP_FAT	GO:0009891~positive regulation of biosynthetic process	50	7.18391	0.000157528	HSP90AB1, RSF1, PPARG, RBM4, SPI1, CTCF, ZEB1, PAX3, CBFB, GLI1, APP, SUPT5H, SAMD4A, AKT2, ATF7IP, SATB2, RXRA, STRN3, ARID1A, RB1, NRIP1, MAPK1, HIF1A, EP300, BPTF, MED17, PIAS2, NSD1, CLOCK, SOX5, NFYB, IGF1R, REL, SMARCB1, BCL11B, RNF10, RUNX1, TAF2, SOAT1, CREB1, SMAD4, SMAD2, AFF1, ATXN1, HDAC4, ATXN7, GTF2F1, MAPK14, GTF2F2, NFIC	558	695	13528	1.74415	0.331575	0.0125096	0.278242
GOTERM_BP_FAT	GO:0006913~nucleocytoplasmic transport	18	2.58621	0.000237237	XPO1, NUP98, AGFG1, XPO6, XPO5, IPO11, SMG1, IPO9, NUP155, NUPL2, ATXN1, PHAX, MAPK1, RSRC1, GSK3B, KPNA5, RANBP2, TNPO2	558	156	13528	2.79735	0.454846	0.0182165	0.418755
GOTERM_BP_FAT	GO:0031327~negative regulation of cellular biosynthetic process	42	6.03448	0.00025771	ZMYND11, RSF1, MTDH, ENPP1, TSG101, PPARG, SPI1, CTCF, PAX3, ZEB1, KDM1A, SIN3A, SUPT5H, TNRC6A, KDM5B, TERF2, ATF7IP, PTPRK, CTBP1, SATB2, JARID2, STRN3, RXRA, RBL1, ZNF24, SMAD4, UBE2I, SMAD2, RB1, FOXP1, NRIP1, ATXN1, CTNNBIP1, HDAC4, BPTF, MDM2, DNMT1, RFX3, NFIC, LCOR, NSD1, NCOR2	558	561	13528	1.81504	0.482658	0.0191972	0.454815
GOTERM_BP_FAT	GO:0051169~nuclear transport	18	2.58621	0.000276327	XPO1, NUP98, AGFG1, XPO6, XPO5, IPO11, SMG1, IPO9, NUP155, NUPL2, ATXN1, PHAX, MAPK1, RSRC1, GSK3B, KPNA5, RANBP2, TNPO2	558	158	13528	2.76194	0.506714	0.019988	0.487594
GOTERM_BP_FAT	GO:0048193~Golgi vesicle transport	16	2.29885	0.000318401	STX6, SEC23A, RAB2A, SEC31A, SEC24A, OPTN, ERGIC1, RAB3IP, GBF1, STX16, PUM1, DNAJC6, VPS13A, GOSR1, SEC23B, SPAST	558	131	13528	2.96107	0.557043	0.0223651	0.56164
GOTERM_BP_FAT	GO:0045944~positive regulation of transcription from RNA polymerase II promoter	31	4.45402	0.000333461	PPARG, RBM4, SOX5, PAX3, ZEB1, CBFB, GLI1, APP, SMARCB1, BCL11B, RUNX1, SUPT5H, TAF2, SATB2, STRN3, CREB1, RXRA, SMAD4, SMAD2, RB1, NRIP1, ATXN1, HDAC4, HIF1A, EP300, MED17, MAPK14, ATXN7, GTF2F2, NFIC, CLOCK	558	371	13528	2.02576	0.573781	0.0227851	0.588131
GOTERM_BP_FAT	GO:0007265~Ras protein signal transduction	14	2.01149	0.000367934	ROCK1, RREB1, NF1, G3BP1, G3BP2, MYO9B, ARHGAP29, MAPK1, PLCE1, GNB1, MAPK14, RASGRP1, RAPGEF6, RHOA	558	105	13528	3.2325	0.609755	0.0244585	0.648743
GOTERM_BP_FAT	GO:0006886~intracellular protein transport	31	4.45402	0.000379189	ARL6IP1, XPO1, NUP98, SEC24A, XPO6, XPO5, SEC62, LONP2, STX16, TLK1, RANBP2, TNPO2, AP3B1, STX6, SEC23A, SYNRG, IPO11, ICMT, IPO9, OPTN, NUPL2, YWHAE, MFN2, MAPK1, ERBB2IP, TOM1L2, GSK3B, KPNA5, SYTL3, GOSR1, SEC23B	558	374	13528	2.00951	0.62083	0.0245593	0.668527
GOTERM_BP_FAT	GO:0009890~negative regulation of biosynthetic process	42	6.03448	0.000404687	ZMYND11, RSF1, MTDH, ENPP1, TSG101, PPARG, SPI1, CTCF, PAX3, ZEB1, KDM1A, SIN3A, SUPT5H, TNRC6A, KDM5B, TERF2, ATF7IP, PTPRK, CTBP1, SATB2, JARID2, STRN3, RXRA, RBL1, ZNF24, SMAD4, UBE2I, SMAD2, RB1, FOXP1, NRIP1, ATXN1, CTNNBIP1, HDAC4, BPTF, MDM2, DNMT1, RFX3, NFIC, LCOR, NSD1, NCOR2	558	573	13528	1.77703	0.644772	0.025543	0.713329
GOTERM_BP_FAT	GO:0006468~protein amino acid phosphorylation	47	6.75287	0.000406219	ADRBK2, AURKA, FER, EPHB4, IGF1R, APP, BUB1, TLK1, AKT3, AKT2, FGD4, PDK1, CTBP1, LYN, BRAF, ROCK1, TAOK1, RYK, TRPM7, CREB1, MAP2K4, TGFBR2, SMG1, TRIO, SMAD2, STK4, ATM, MAPK1, SPAG9, ACVR2A, PLCE1, PSEN1, MAPK14, GSK3B, HIPK3, RSRC1, CDC42BPA, NEK9, MAPK9, MAPK8, CSNK1G3, NEK4, ERC1, ABL2, PRKD3, MELK, NEK7	558	667	13528	1.70833	0.646161	0.025021	0.71602
GOTERM_BP_FAT	GO:0046578~regulation of Ras protein signal transduction	21	3.01724	0.000426551	AGFG1, ARHGEF7, NF1, ARHGEF19, ASAP2, RABGAP1L, AKAP13, TRIO, ICMT, ITSN2, RICTOR, TBC1D22A, USP6NL, MFN2, PLCE1, GBF1, EVI5, TIAM1, ACAP2, FGD6, FGD4	558	210	13528	2.42437	0.664094	0.0256399	0.751731
GOTERM_BP_FAT	GO:0006338~chromatin remodeling	10	1.43678	0.0004282	HDAC4, SATB2, RSF1, BPTF, SMARCB1, SMARCA5, CHD1, ARID1A, RB1, SUPT5H	558	56	13528	4.32924	0.665508	0.0251469	0.754627
GOTERM_BP_FAT	GO:0000059~protein import into nucleus, docking	6	0.862069	0.000476186	XPO1, NUP98, XPO6, IPO11, IPO9, TNPO2	558	17	13528	8.55661	0.704149	0.0272999	0.838858
GOTERM_BP_FAT	GO:0006605~protein targeting	21	3.01724	0.00057715	ARL6IP1, XPO1, NUP98, XPO6, XPO5, IPO11, ICMT, IPO9, OPTN, NUPL2, YWHAE, SEC62, MFN2, MAPK1, LONP2, ERBB2IP, GSK3B, KPNA5, RANBP2, TNPO2, AP3B1	558	215	13528	2.36799	0.771495	0.0322722	1.01586
GOTERM_BP_FAT	GO:0007049~cell cycle	52	7.47126	0.000610907	CEP72, MAD1L1, TSG101, KNTC1, AURKA, CUL2, APP, EVI5, TLK1, SUPT5H, DYNC1H1, CCAR1, KIF11, RBL1, BANP, UBE2I, RB1, PPP1CB, NCAPD2, MFN2, MAPK1, EP300, MDM2, NEK9, CLIP1, PDCD6IP, NEK4, DST, SPAST, ZMYND11, MRE11A, CDC73, SPC24, NIPBL, NCAPG, SMARCB1, CYP26B1, NPAT, TFDP2, BUB1, TERF2, TAF2, PDS5A, CEP135, APPL1, ATM, SMC3, CUL4A, ERBB2IP, DUSP1, GSK3B, RASSF2	558	776	13528	1.62458	0.790402	0.0333984	1.07498
GOTERM_BP_FAT	GO:0051236~establishment of RNA localization	13	1.86782	0.00061719	HNRNPA1L2, ATXN2, PHAX, XPO1, NUP98, AGFG1, HNRNPA2B1, G3BP2, SMG1, QKI, RANBP2, NUP155, NUPL2	558	97	13528	3.24916	0.793745	0.0330303	1.08598
GOTERM_BP_FAT	GO:0050658~RNA transport	13	1.86782	0.00061719	HNRNPA1L2, ATXN2, PHAX, XPO1, NUP98, AGFG1, HNRNPA2B1, G3BP2, SMG1, QKI, RANBP2, NUP155, NUPL2	558	97	13528	3.24916	0.793745	0.0330303	1.08598
GOTERM_BP_FAT	GO:0050657~nucleic acid transport	13	1.86782	0.00061719	HNRNPA1L2, ATXN2, PHAX, XPO1, NUP98, AGFG1, HNRNPA2B1, G3BP2, SMG1, QKI, RANBP2, NUP155, NUPL2	558	97	13528	3.24916	0.793745	0.0330303	1.08598
GOTERM_BP_FAT	GO:0044265~cellular macromolecule catabolic process	49	7.04023	0.000774212	RAD23B, UBE2Z, LDLR, KIAA0368, TSG101, UBE2G1, IDE, RNF216, UBE2R2, SENP6, ZFP36L1, EXOSC10, CUL2, ARIH1, FBXW8, UBE2D2, MGRN1, OTUD7B, USP37, ITCH, RANBP2, USP34, USP33, TRIP12, FBXO7, HECTD1, NPLOC4, ZCCHC11, CBL, UBE4B, HACE1, SMG1, UBE2I, TMEM189, BRAP, ATM, CLPX, CUL4A, PSEN1, HUWE1, DCP2, UBR5, UBA2, MDM2, PIAS2, USP48, FBXL3, USP45, RNF41	558	725	13528	1.63854	0.86199	0.0404193	1.36048
GOTERM_BP_FAT	GO:0006403~RNA localization	13	1.86782	0.000813424	HNRNPA1L2, ATXN2, PHAX, XPO1, NUP98, AGFG1, HNRNPA2B1, G3BP2, SMG1, QKI, RANBP2, NUP155, NUPL2	558	100	13528	3.15168	0.875166	0.0415757	1.42892
GOTERM_BP_FAT	GO:0070647~protein modification by small protein conjugation or removal	17	2.44253	0.000926962	TSG101, UBE4B, CBL, CDC73, TRRAP, TMEM189, UBE2D2, HUWE1, ATXN7, OTUD7B, MDM2, ITCH, USP33, FBXL3, TRIP12, RNF41, HECTD1	558	160	13528	2.5759	0.906644	0.0463197	1.62683
GOTERM_BP_FAT	GO:0051603~proteolysis involved in cellular protein catabolic process	42	6.03448	0.00101344	RAD23B, UBE2Z, KIAA0368, TSG101, UBE2G1, IDE, RNF216, UBE2R2, SENP6, ARIH1, CUL2, FBXW8, UBE2D2, MGRN1, OTUD7B, USP37, RANBP2, ITCH, USP34, USP33, TRIP12, FBXO7, HECTD1, NPLOC4, CBL, UBE4B, HACE1, UBE2I, TMEM189, BRAP, CLPX, HUWE1, CUL4A, PSEN1, UBR5, UBA2, MDM2, PIAS2, USP48, FBXL3, USP45, RNF41	558	600	13528	1.69706	0.925181	0.0495664	1.77732
GOTERM_BP_FAT	GO:0030163~protein catabolic process	43	6.17816	0.00109292	RAD23B, UBE2Z, KIAA0368, TSG101, UBE2G1, IDE, RNF216, SENP6, UBE2R2, ARIH1, CUL2, FBXW8, UBE2D2, MGRN1, OTUD7B, USP37, RANBP2, ITCH, USP34, USP33, TRIP12, FBXO7, HECTD1, NPLOC4, CBL, UBE4B, HACE1, UBE2I, TMEM189, BRAP, CLPX, HUWE1, CUL4A, PSEN1, UBR5, UBA2, MDM2, PIAS2, YME1L1, USP48, FBXL3, USP45, RNF41	558	622	13528	1.67601	0.938954	0.0523516	1.91545
GOTERM_BP_FAT	GO:0044257~cellular protein catabolic process	42	6.03448	0.00111851	RAD23B, UBE2Z, KIAA0368, TSG101, UBE2G1, IDE, RNF216, UBE2R2, SENP6, ARIH1, CUL2, FBXW8, UBE2D2, MGRN1, OTUD7B, USP37, RANBP2, ITCH, USP34, USP33, TRIP12, FBXO7, HECTD1, NPLOC4, CBL, UBE4B, HACE1, UBE2I, TMEM189, BRAP, CLPX, HUWE1, CUL4A, PSEN1, UBR5, UBA2, MDM2, PIAS2, USP48, FBXL3, USP45, RNF41	558	603	13528	1.68862	0.942824	0.0525612	1.95987
GOTERM_BP_FAT	GO:0051252~regulation of RNA metabolic process	101	14.5115	0.00115923	MEF2A, RBM4, RAB1A, CBFB, KDM1A, APP, SIN3A, ZNF394, SUPT5H, TBPL1, SATB2, RREB1, RXRA, STRN3, MTA3, RBL1, FOXN2, ARID1A, ZNF236, HIF1A, EP300, MED17, SMARCA5, PIAS2, PRDM2, ERC1, TFAP4, SOX5, MYBL1, SMARCB1, TFDP2, ARNTL2, RUNX1, ZNF398, TAF2, RFX7, SMAD4, SMAD2, FOXP1, HDAC4, GTF2F2, DNMT1, RFX3, NCOR2, BACH1, RSF1, BACH2, ZNF81, TSG101, PPARG, SPI1, CTCF, DEK, ZKSCAN1, PAX3, ZEB1, GLI1, RHOA, …	558	1813	13528	1.35059	0.948485	0.0534425	2.03054
GOTERM_BP_FAT	GO:0010033~response to organic substance	48	6.89655	0.00117561	ARSB, HSP90AB1, LDLR, ADCY7, ENPP1, TXN2, RBM4, COL3A1, PPARG, DEK, AURKA, COMT, TTC3, PHIP, IGF1R, LONP2, CD44, DGKD, HSPA4, ERO1L, DNAJC3, SUPT5H, AKT2, TAF2, SLC8A1, ZCCHC11, LYN, STRN3, CREB1, RXRA, TGFBR2, LIFR, SMAD2, APPL1, HERPUD2, HDAC4, MAPK1, GRB10, EP300, ADCY9, TFRC, DUSP1, GNB1, MAPK14, PLCG2, PEBP1, GNB4, COL1A1	558	721	13528	1.61401	0.950601	0.0532191	2.05895
GOTERM_BP_FAT	GO:0045449~regulation of transcription	137	19.6839	0.00119819	MEF2A, RBM4, ZNF827, BBX, CNOT1, RAB1A, CBFB, KDM1A, APP, SIN3A, MIER1, SND1, ZNF394, SUPT5H, TBPL1, CCAR1, PTPRK, SATB2, TADA2A, RREB1, STRN3, RCOR1, RXRA, RBL1, MTA3, FOXN2, ARID1A, MAPK1, ZNF236, EP300, HIF1A, ASCC3, MED17, SMARCA5, PRDM2, PIAS2, ERC1, TFAP4, GPBP1L1, SOX5, MYBL1, TRRAP, SMARCB1, TFDP2, RNF10, ARNTL2, RUNX1, TAF2, ZNF398, SETDB1, ZMYM2, ZBTB46, RFX7, SMAD4, ATAD2, SMAD2, ZBTB4…	558	2601	13528	1.27697	0.953375	0.0532717	2.0981
GOTERM_BP_FAT	GO:0016310~phosphorylation	52	7.47126	0.00120512	AURKA, FER, APP, TLK1, NDUFS1, AKT3, AKT2, CTBP1, ROCK1, BRAF, LYN, TRPM7, STK4, ACVR2A, SPAG9, MAPK1, PLCE1, PSEN1, HIPK3, NEK9, MAPK9, MAPK8, CSNK1G3, ERC1, NEK4, MELK, PRKD3, NEK7, ADRBK2, SDHAF2, EPHB4, IGF1R, GNPTAB, BUB1, FGD4, PDK1, TAOK1, RYK, CREB1, MAP2K4, TGFBR2, SMG1, TRIO, NADK, SMAD2, ATM, MAPK14, RSRC1, GSK3B, CDC42BPA, PIP4K2A, ABL2	558	800	13528	1.57584	0.954194	0.0526567	2.11011
GOTERM_BP_FAT	GO:0043467~regulation of generation of precursor metabolites and energy	7	1.00575	0.00120978	ATP7A, HDAC4, HIF1A, ENPP1, ECD, PPP1CB, AKT2	558	30	13528	5.65687	0.954737	0.0519678	2.11818
GOTERM_BP_FAT	GO:0006355~regulation of transcription, DNA-dependent	99	14.2241	0.00123478	MEF2A, RBM4, RAB1A, CBFB, KDM1A, APP, SIN3A, ZNF394, SUPT5H, TBPL1, SATB2, RREB1, RXRA, STRN3, MTA3, RBL1, FOXN2, ARID1A, ZNF236, HIF1A, EP300, MED17, SMARCA5, PIAS2, PRDM2, ERC1, TFAP4, SOX5, MYBL1, SMARCB1, TFDP2, ARNTL2, RUNX1, ZNF398, TAF2, RFX7, SMAD4, SMAD2, FOXP1, HDAC4, GTF2F2, DNMT1, RFX3, NCOR2, BACH1, RSF1, BACH2, ZNF81, TSG101, PPARG, SPI1, CTCF, DEK, ZKSCAN1, PAX3, ZEB1, GLI1, RHOA, …	558	1773	13528	1.35371	0.957544	0.052139	2.16152
GOTERM_BP_FAT	GO:0016071~mRNA metabolic process	29	4.16667	0.001463	RALY, HNRNPA1L2, POLR2E, TRA2B, RBM4, SNRPD1, SF3B3, ZFP36L1, EXOSC10, APP, QKI, SCNM1, PTBP2, HNRNPC, PPWD1, CCAR1, CLNS1A, CSTF3, RBM23, HNRNPA2B1, SMG1, MBNL1, PHAX, SNRNP48, AQR, DCP2, RSRC1, GTF2F1, GTF2F2	558	370	13528	1.90018	0.976332	0.0604873	2.55616
GOTERM_BP_FAT	GO:0006888~ER to Golgi vesicle-mediated transport	8	1.14943	0.00148632	SEC23A, RAB2A, SEC24A, SEC31A, GOSR1, ERGIC1, SEC23B, SPAST	558	42	13528	4.61785	0.977704	0.0604458	2.59639
GOTERM_BP_FAT	GO:0008380~RNA splicing	24	3.44828	0.00156734	RALY, CLNS1A, HNRNPA1L2, CSTF3, POLR2E, TRA2B, RBM4, HNRNPA2B1, SNRPD1, MBNL1, ZNF638, SF3B3, PHAX, SNRNP48, AQR, RSRC1, GTF2F1, GTF2F2, QKI, SCNM1, HNRNPC, PTBP2, PPWD1, CCAR1	558	284	13528	2.04877	0.981881	0.0626426	2.73608
GOTERM_BP_FAT	GO:0060021~palate development	7	1.00575	0.00172189	SATB2, CHD7, TIPARP, TGFBR2, SMAD4, SMAD2, ASPH	558	32	13528	5.30332	0.987804	0.0675568	3.00202
GOTERM_BP_FAT	GO:0007264~small GTPase mediated signal transduction	25	3.59195	0.00184332	MYO9B, IQGAP1, RAB1A, TIAM1, RASGRP1, RAPGEF6, RAB23, RHOA, RAB6A, PDK1, RAB2A, GDI2, BRAF, ROCK1, ARHGEF7, RREB1, G3BP1, NF1, G3BP2, ARHGAP29, MAPK1, PLCE1, GNB1, MAPK14, RAB10	558	305	13528	1.98719	0.991064	0.071063	3.21048
GOTERM_BP_FAT	GO:0060322~head development	5	0.718391	0.00204593	CHD7, TIPARP, ANKRD11, ASPH, COL1A1	558	14	13528	8.65847	0.994683	0.0774063	3.55738
GOTERM_BP_FAT	GO:0006396~RNA processing	38	5.45977	0.00208786	HNRNPA1L2, RALY, POLR2E, TRA2B, RBM4, SNRPD1, ZNF638, SF3B3, EXOSC10, APP, RRP1B, QKI, SCNM1, PTBP2, HNRNPC, NSUN2, PPWD1, CCAR1, CLNS1A, PDCD11, CSTF3, RBM23, ZCCHC11, HNRNPA2B1, SMAD2, MBNL1, RSL1D1, ATXN1, NOP14, PHAX, RBPMS, SNRNP48, AQR, GTF2F1, RSRC1, GTF2F2, TRUB1, DDX51	558	547	13528	1.68421	0.995224	0.0777817	3.62902
GOTERM_BP_FAT	GO:0009057~macromolecule catabolic process	50	7.18391	0.00209965	RAD23B, UBE2Z, LDLR, KIAA0368, TSG101, UBE2G1, IDE, RNF216, UBE2R2, SENP6, ZFP36L1, EXOSC10, CUL2, ARIH1, FBXW8, UBE2D2, MGRN1, OTUD7B, USP37, ITCH, RANBP2, USP34, USP33, TRIP12, FBXO7, HECTD1, NPLOC4, ZCCHC11, CBL, UBE4B, HACE1, SMG1, UBE2I, TMEM189, BRAP, ATM, CLPX, CUL4A, PSEN1, HUWE1, DCP2, UBR5, UBA2, MDM2, YME1L1, PIAS2, USP48, FBXL3, USP45, RNF41	558	781	13528	1.5521	0.995366	0.0770826	3.64915
GOTERM_BP_FAT	GO:0016044~membrane organization	29	4.16667	0.0022077	SEC24A, SEC31A, LDLR, SYNJ1, ITSN2, SCARF1, APP, GBF1, PACSIN2, SH3GLB1, PIKFYVE, PUM1, DNAJC6, HSPA4, AP3B1, STX6, SEC23A, NPLOC4, SYNRG, TGFBR2, STXBP1, COL5A1, MFN2, PPIF, FNBP1, GAPVD1, TFRC, LRP6, SH3KBP1	558	381	13528	1.84532	0.996487	0.0797481	3.8335
GOTERM_BP_FAT	GO:0006351~transcription, DNA-dependent	24	3.44828	0.0022413	TAF2, RSF1, POLR2E, TADA2A, RREB1, CREB1, AFF4, SOX5, CRCP, PAX3, CBFB, TROVE2, HIF1A, MED17, GTF2F1, ECD, ASH1L, GTF2F2, SMARCA5, MLLT1, SUPT5H, LCOR, NFIC, TBPL1	558	292	13528	1.99264	0.996777	0.0797882	3.89077
GOTERM_BP_FAT	GO:0015931~nucleobase, nucleoside, nucleotide and nucleic acid transport	13	1.86782	0.00236237	HNRNPA1L2, ATXN2, PHAX, XPO1, NUP98, AGFG1, HNRNPA2B1, G3BP2, SMG1, QKI, RANBP2, NUP155, NUPL2	558	113	13528	2.7891	0.997637	0.0827691	4.09681
GOTERM_BP_FAT	GO:0043632~modification-dependent macromolecule catabolic process	39	5.60345	0.0026507	RAD23B, UBE2Z, KIAA0368, TSG101, UBE2G1, RNF216, UBE2R2, SENP6, ARIH1, CUL2, FBXW8, UBE2D2, MGRN1, OTUD7B, USP37, RANBP2, ITCH, USP34, USP33, TRIP12, FBXO7, HECTD1, NPLOC4, CBL, UBE4B, HACE1, UBE2I, TMEM189, BRAP, HUWE1, CUL4A, UBR5, UBA2, MDM2, PIAS2, USP48, FBXL3, USP45, RNF41	558	574	13528	1.64722	0.998871	0.0911628	4.58584
GOTERM_BP_FAT	GO:0019941~modification-dependent protein catabolic process	39	5.60345	0.0026507	RAD23B, UBE2Z, KIAA0368, TSG101, UBE2G1, RNF216, UBE2R2, SENP6, ARIH1, CUL2, FBXW8, UBE2D2, MGRN1, OTUD7B, USP37, RANBP2, ITCH, USP34, USP33, TRIP12, FBXO7, HECTD1, NPLOC4, CBL, UBE4B, HACE1, UBE2I, TMEM189, BRAP, HUWE1, CUL4A, UBR5, UBA2, MDM2, PIAS2, USP48, FBXL3, USP45, RNF41	558	574	13528	1.64722	0.998871	0.0911628	4.58584
GOTERM_BP_FAT	GO:0032774~RNA biosynthetic process	24	3.44828	0.00266731	TAF2, RSF1, POLR2E, TADA2A, RREB1, CREB1, AFF4, SOX5, CRCP, PAX3, CBFB, TROVE2, HIF1A, MED17, GTF2F1, ECD, ASH1L, GTF2F2, SMARCA5, MLLT1, SUPT5H, LCOR, NFIC, TBPL1	558	296	13528	1.96571	0.998919	0.0904936	4.61395
GOTERM_BP_FAT	GO:0001568~blood vessel development	21	3.01724	0.00281937	RTN4, NF1, TIPARP, COL3A1, TGFBR2, NCL, COL5A1, ZFP36L1, SEMA5A, ATP7A, VEGFC, CHD7, HIF1A, PSEN1, CD44, MAPK14, PLCD3, QKI, COL1A1, PLXND1, PPAP2B	558	245	13528	2.07803	0.999268	0.0941618	4.87082
GOTERM_BP_FAT	GO:0051168~nuclear export	9	1.2931	0.00304471	ATXN1, PHAX, XPO1, AGFG1, XPO6, XPO5, GSK3B, SMG1, NUPL2	558	60	13528	3.63656	0.999589	0.100006	5.25032
GOTERM_BP_FAT	GO:0007242~intracellular signaling cascade	72	10.3448	0.0035505	ADCY7, RBM4, AURKA, FER, RAB1A, IQGAP1, TIAM1, RHOA, RAB23, RAPGEF6, GUCY1A2, TLK1, RAB6A, LYN, BRAF, ROCK1, RREB1, ARHGEF7, RXRA, G3BP1, G3BP2, ARID1A, RB1, NFAM1, ARHGAP29, STK4, FLNA, NRIP1, MAPK1, SPAG9, PLCE1, PSEN1, GNB1, MED17, UBR5, MAPK9, GNB4, PIAS2, MAPK8, RAB10, ERC1, PRKD3, CARHSP1, AKAP13, MYO9B, IGF1R, DGKE, DGKD, RASGRP1, PIKFYVE, CYP26B1, PLCD3, PPAP2A, FGD4, RASA2, PDK1, RAB2A, …	558	1256	13528	1.38977	0.999888	0.1142	6.09691
GOTERM_BP_FAT	GO:0030522~intracellular receptor-mediated signaling pathway	10	1.43678	0.00355867	MED17, UBR5, RXRA, CYP26B1, RBM4, PIAS2, ARID1A, RB1, PPAP2A, NRIP1	558	75	13528	3.2325	0.99989	0.11303	6.11053
GOTERM_BP_FAT	GO:0006397~mRNA processing	25	3.59195	0.00357742	HNRNPA1L2, RALY, POLR2E, TRA2B, RBM4, SNRPD1, SF3B3, APP, QKI, SCNM1, PTBP2, HNRNPC, PPWD1, CCAR1, CLNS1A, CSTF3, RBM23, HNRNPA2B1, MBNL1, PHAX, SNRNP48, AQR, RSRC1, GTF2F1, GTF2F2	558	321	13528	1.88814	0.999895	0.112202	6.14176
GOTERM_BP_FAT	GO:0016567~protein ubiquitination	13	1.86782	0.00363323	UBE2D2, HUWE1, TSG101, CBL, UBE4B, MDM2, CDC73, ITCH, TMEM189, FBXL3, TRIP12, RNF41, HECTD1	558	119	13528	2.64847	0.999909	0.112478	6.2347
GOTERM_BP_FAT	GO:0001944~vasculature development	21	3.01724	0.0037094	RTN4, NF1, TIPARP, COL3A1, TGFBR2, NCL, COL5A1, ZFP36L1, SEMA5A, ATP7A, VEGFC, CHD7, HIF1A, PSEN1, CD44, MAPK14, PLCD3, QKI, COL1A1, PLXND1, PPAP2B	558	251	13528	2.02836	0.999925	0.113333	6.3614
GOTERM_BP_FAT	GO:0006350~transcription	111	15.9483	0.00378892	MEF2A, RBM4, ZNF827, BBX, CNOT1, CBFB, KDM1A, SIN3A, MIER1, SND1, ZNF394, SUPT5H, TBPL1, CCAR1, TADA2A, RREB1, RCOR1, RXRA, RBL1, FOXN2, ARID1A, ZNF236, EP300, HIF1A, ASCC3, MED17, SMARCA5, PIAS2, PRDM2, TFAP4, GPBP1L1, SOX5, MYBL1, TRRAP, TROVE2, SMARCB1, TFDP2, ARNTL2, RUNX1, SETDB1, ZNF398, TAF2, ZMYM2, ZBTB46, SMAD4, ATAD2, SMAD2, ZBTB44, FOXP1, HDAC4, GTF2F1, GTF2F2, DNMT1, RFX3, NCOR2, BACH…	558	2101	13528	1.28084	0.999939	0.114261	6.49348
GOTERM_BP_FAT	GO:0048598~embryonic morphogenesis	24	3.44828	0.0041844	SATB2, TGFBR2, FTO, SMAD4, SOBP, SMAD2, ZEB1, MBNL1, PAX3, VASP, GLI1, VEGFC, ACVR2A, CHD7, PSEN1, GFPT1, CYP26B1, CHST11, RAB23, LRP6, NSD1, EXT2, PPAP2B, HECTD1	558	307	13528	1.89528	0.999978	0.123983	7.14785
GOTERM_BP_FAT	GO:0043087~regulation of GTPase activity	13	1.86782	0.00475135	GDI2, AGFG1, NF1, ASAP2, RABGAP1L, RICTOR, TBC1D22A, USP6NL, EVI5, ACAP2, RAPGEF6, FGD6, FGD4	558	123	13528	2.56235	0.999995	0.138012	8.07838
GOTERM_BP_FAT	GO:0006511~ubiquitin-dependent protein catabolic process	20	2.87356	0.00530257	RAD23B, NPLOC4, KIAA0368, TSG101, UBE2G1, UBE4B, UBE2I, CUL2, ARIH1, UBE2D2, CUL4A, UBR5, MDM2, USP37, USP48, ITCH, USP34, USP33, USP45, FBXO7	558	242	13528	2.00361	0.999999	0.151082	8.97466
GOTERM_BP_FAT	GO:0006611~protein export from nucleus	5	0.718391	0.0054872	XPO1, XPO6, XPO5, GSK3B, NUPL2	558	18	13528	6.73437	0.999999	0.154217	9.273
GOTERM_BP_FAT	GO:0001501~skeletal system development	24	3.44828	0.00665523	SATB2, ARSE, RYK, NF1, TIPARP, COL3A1, TGFBR2, SOX5, ZEB1, CBFB, GLI1, ATP7A, HDAC4, ACVR2A, TNFRSF11A, CHD7, PSEN1, MAPK14, GFPT1, CHST11, ANKRD11, MAPK8, COL1A1, EXT2	558	319	13528	1.82398	1	0.181985	11.1392
GOTERM_BP_FAT	GO:0007010~cytoskeleton organization	30	4.31034	0.00764129	CEP72, AGFG1, CAPZA1, AURKA, MYO9B, HOOK3, ANK1, PACSIN2, RHOA, DYNC1H1, FGD6, FGD4, KIF11, ACTN4, ROCK1, EPB41, CEP135, TRPM7, NF1, RICTOR, FLNB, FLNA, VASP, SMC3, PLCE1, ERBB2IP, CDC42BPA, ABL2, DST, SPAST	558	436	13528	1.66815	1	0.20393	12.6865
GOTERM_BP_FAT	GO:0006366~transcription from RNA polymerase II promoter	19	2.72989	0.00818226	TAF2, POLR2E, TADA2A, RREB1, AFF4, SOX5, PAX3, CBFB, HIF1A, MED17, GTF2F1, ECD, ASH1L, GTF2F2, MLLT1, SUPT5H, LCOR, NFIC, TBPL1	558	234	13528	1.96851	1	0.21453	13.5245
GOTERM_BP_FAT	GO:0032446~protein modification by small protein conjugation	13	1.86782	0.00827525	UBE2D2, HUWE1, TSG101, CBL, UBE4B, MDM2, CDC73, ITCH, TMEM189, FBXL3, TRIP12, RNF41, HECTD1	558	132	13528	2.38764	1	0.214514	13.6678
GOTERM_BP_FAT	GO:0032870~cellular response to hormone stimulus	13	1.86782	0.00876758	PHIP, IGF1R, GRB10, ADCY7, DUSP1, ENPP1, ADCY9, GNB1, RXRA, PPARG, GNB4, APPL1, AKT2	558	133	13528	2.36969	1	0.223537	14.4227
GOTERM_BP_FAT	GO:0060324~face development	4	0.574713	0.00894328	CHD7, TIPARP, ASPH, COL1A1	558	11	13528	8.8159	1	0.225263	14.6905
GOTERM_BP_FAT	GO:0060323~head morphogenesis	4	0.574713	0.00894328	TIPARP, ANKRD11, ASPH, COL1A1	558	11	13528	8.8159	1	0.225263	14.6905
GOTERM_BP_FAT	GO:0030518~steroid hormone receptor signaling pathway	8	1.14943	0.00941901	MED17, UBR5, RBM4, PIAS2, ARID1A, RB1, PPAP2A, NRIP1	558	58	13528	3.34396	1	0.233498	15.4119
GOTERM_BP_FAT	GO:0051028~mRNA transport	10	1.43678	0.00942875	HNRNPA1L2, XPO1, NUP98, AGFG1, G3BP2, SMG1, QKI, RANBP2, NUP155, NUPL2	558	87	13528	2.78664	1	0.23149	15.4266
GOTERM_BP_FAT	GO:0001702~gastrulation with mouth forming second	5	0.718391	0.00973421	ACVR2A, SMAD4, LRP6, NSD1, PPAP2B	558	21	13528	5.77232	1	0.235818	15.8867
GOTERM_BP_FAT	GO:0051174~regulation of phosphorus metabolic process	32	4.5977	0.0102837	ADCY7, ENPP1, APLP2, APP, DGKE, DGKD, MLLT1, PPAP2A, FGD4, IBTK, LYN, NF1, RBL1, TGFBR2, SMAD4, RB1, RICTOR, PPP1CB, YWHAE, ATXN1, ATP7A, ACVR2A, VEGFC, SPAG9, PLCE1, PSEN1, ADCY9, ATXN7, HIPK3, PEBP1, PRKD3, DUSP6	558	485	13528	1.59959	1	0.245112	16.7083
GOTERM_BP_FAT	GO:0019220~regulation of phosphate metabolic process	32	4.5977	0.0102837	ADCY7, ENPP1, APLP2, APP, DGKE, DGKD, MLLT1, PPAP2A, FGD4, IBTK, LYN, NF1, RBL1, TGFBR2, SMAD4, RB1, RICTOR, PPP1CB, YWHAE, ATXN1, ATP7A, ACVR2A, VEGFC, SPAG9, PLCE1, PSEN1, ADCY9, ATXN7, HIPK3, PEBP1, PRKD3, DUSP6	558	485	13528	1.59959	1	0.245112	16.7083
GOTERM_BP_FAT	GO:0042325~regulation of phosphorylation	31	4.45402	0.0104771	ADCY7, ENPP1, APLP2, APP, DGKE, DGKD, MLLT1, PPAP2A, FGD4, IBTK, LYN, NF1, TGFBR2, RBL1, SMAD4, RB1, RICTOR, PPP1CB, ATXN1, ATP7A, ACVR2A, VEGFC, SPAG9, PLCE1, PSEN1, ADCY9, ATXN7, HIPK3, PEBP1, PRKD3, DUSP6	558	466	13528	1.61278	1	0.246848	16.9958
GOTERM_BP_FAT	GO:0032318~regulation of Ras GTPase activity	11	1.58046	0.0105143	AGFG1, EVI5, NF1, ACAP2, ASAP2, RABGAP1L, RICTOR, FGD6, TBC1D22A, FGD4, USP6NL	558	104	13528	2.56424	1	0.245376	17.0509
GOTERM_BP_FAT	GO:0000375~RNA splicing, via transesterification reactions	14	2.01149	0.0105827	CLNS1A, CSTF3, POLR2E, TRA2B, HNRNPA2B1, SNRPD1, MBNL1, SF3B3, PHAX, RSRC1, GTF2F1, GTF2F2, HNRNPC, CCAR1	558	153	13528	2.21838	1	0.24456	17.1522
GOTERM_BP_FAT	GO:0000398~nuclear mRNA splicing, via spliceosome	14	2.01149	0.0105827	CLNS1A, CSTF3, POLR2E, TRA2B, HNRNPA2B1, SNRPD1, MBNL1, SF3B3, PHAX, RSRC1, GTF2F1, GTF2F2, HNRNPC, CCAR1	558	153	13528	2.21838	1	0.24456	17.1522
GOTERM_BP_FAT	GO:0000377~RNA splicing, via transesterification reactions with bulged adenosine as nucleophile	14	2.01149	0.0105827	CLNS1A, CSTF3, POLR2E, TRA2B, HNRNPA2B1, SNRPD1, MBNL1, SF3B3, PHAX, RSRC1, GTF2F1, GTF2F2, HNRNPC, CCAR1	558	153	13528	2.21838	1	0.24456	17.1522
GOTERM_BP_FAT	GO:0051098~regulation of binding	14	2.01149	0.0105827	MTDH, RSF1, EPB41, SMAD4, SMAD2, NFAM1, TMEM189, FLNA, HDAC4, KDM1A, EP300, PSEN1, SMARCB1, ERC1	558	153	13528	2.21838	1	0.24456	17.1522
GOTERM_BP_FAT	GO:0050851~antigen receptor-mediated signaling pathway	6	0.862069	0.0106161	MAPK1, PSEN1, LYN, PLCG2, PTPN22, NFAM1	558	33	13528	4.40795	1	0.243062	17.2017
GOTERM_BP_FAT	GO:0031047~gene silencing by RNA	6	0.862069	0.0106161	ZCCHC11, XPO5, SND1, SMAD2, TNRC6B, TNRC6A	558	33	13528	4.40795	1	0.243062	17.2017
GOTERM_BP_FAT	GO:0042147~retrograde transport, endosome to Golgi	4	0.574713	0.0115642	STX16, PIKFYVE, GOSR1, ERC1	558	12	13528	8.08124	1	0.259496	18.5939
GOTERM_BP_FAT	GO:0006644~phospholipid metabolic process	16	2.29885	0.0120283	ADNP, SMG1, PIP5K1C, EPT1, FIG4, ALG9, CEPT1, PLCE1, AGPAT5, DGKE, SH3GLB1, PIKFYVE, PLCG2, MBOAT2, PIP4K2A, PPAP2B	558	190	13528	2.04158	1	0.266133	19.2672
GOTERM_BP_FAT	GO:0030036~actin cytoskeleton organization	18	2.58621	0.0122682	ROCK1, EPB41, ACTN4, TRPM7, NF1, CAPZA1, MYO9B, RICTOR, FLNB, FLNA, VASP, PACSIN2, RHOA, CDC42BPA, ABL2, FGD6, DST, FGD4	558	226	13528	1.93092	1	0.268394	19.6132
GOTERM_BP_FAT	GO:0010563~negative regulation of phosphorus metabolic process	7	1.00575	0.0134042	IBTK, ATXN1, PSEN1, ENPP1, ATXN7, PEBP1, YWHAE	558	48	13528	3.53554	1	0.287016	21.2328
GOTERM_BP_FAT	GO:0045936~negative regulation of phosphate metabolic process	7	1.00575	0.0134042	IBTK, ATXN1, PSEN1, ENPP1, ATXN7, PEBP1, YWHAE	558	48	13528	3.53554	1	0.287016	21.2328
GOTERM_BP_FAT	GO:0010906~regulation of glucose metabolic process	6	0.862069	0.0135783	HDAC4, HIF1A, ENPP1, ECD, PPP1CB, AKT2	558	35	13528	4.15607	1	0.287798	21.4783
GOTERM_BP_FAT	GO:0010608~posttranscriptional regulation of gene expression	17	2.44253	0.0138672	ZCCHC11, AURKA, SMAD2, FLNA, ZFP36L1, ATXN2, MAPK1, APP, EIF3B, SND1, PUM1, QKI, PUM2, TNRC6B, TNRC6A, SAMD4A, FBXO7	558	211	13528	1.95329	1	0.290598	21.884
GOTERM_BP_FAT	GO:0007167~enzyme linked receptor protein signaling pathway	24	3.44828	0.0145694	PTPRK, MPZL1, CREB1, TGFBR2, TIPARP, COL3A1, CBL, LIFR, SMAD4, TRIO, SMAD2, APPL1, EPHB4, FLNA, PHIP, IGF1R, ACVR2A, VEGFC, GRB10, PLCE1, ERBB2IP, DGKD, TIAM1, AKT2	558	342	13528	1.70131	1	0.300514	22.8619
GOTERM_BP_FAT	GO:0007389~pattern specification process	20	2.87356	0.0146326	SATB2, KIF3B, FTO, TGFBR2, SMAD4, SMAD2, ZEB1, ATM, GLI1, CTNNBIP1, SEMA5A, ACVR2A, EP300, PSEN1, CYP26B1, RAB23, LRP6, RFX3, ASPH, PLXND1	558	267	13528	1.81601	1	0.299237	22.9495
GOTERM_BP_FAT	GO:0034504~protein localization in nucleus	10	1.43678	0.0152121	MAPK1, XPO1, NUP98, XPO6, IPO11, PIKFYVE, IPO9, KPNA5, RANBP2, TNPO2	558	94	13528	2.57912	1	0.30672	23.747
GOTERM_BP_FAT	GO:0030521~androgen receptor signaling pathway	6	0.862069	0.015249	MED17, PIAS2, ARID1A, RB1, PPAP2A, NRIP1	558	36	13528	4.04062	1	0.30498	23.7974
GOTERM_BP_FAT	GO:0002366~leukocyte activation during immune response	6	0.862069	0.015249	ATP7A, ITGAL, PSEN1, LYN, PLCG2, MYO1F	558	36	13528	4.04062	1	0.30498	23.7974
GOTERM_BP_FAT	GO:0002263~cell activation during immune response	6	0.862069	0.015249	ATP7A, ITGAL, PSEN1, LYN, PLCG2, MYO1F	558	36	13528	4.04062	1	0.30498	23.7974
GOTERM_BP_FAT	GO:0032964~collagen biosynthetic process	3	0.431034	0.0155771	COL3A1, COL1A1, COL5A1	558	5	13528	14.5462	1	0.308086	24.2452
GOTERM_BP_FAT	GO:0009894~regulation of catabolic process	10	1.43678	0.0172623	HSP90AB1, HDAC4, XPO1, HIF1A, ECD, MDM2, ITCH, PPP1CB, FLNA, AKT2	558	96	13528	2.52539	1	0.332873	26.5064
GOTERM_BP_FAT	GO:0009725~response to hormone stimulus	25	3.59195	0.0174106	ARSB, LDLR, LYN, ENPP1, ADCY7, TXN2, STRN3, RXRA, RBM4, TGFBR2, PPARG, AURKA, APPL1, PHIP, MAPK1, IGF1R, GRB10, EP300, ADCY9, DUSP1, GNB1, PEBP1, GNB4, COL1A1, AKT2	558	367	13528	1.65148	1	0.332759	26.7023
GOTERM_BP_FAT	GO:0033365~protein localization in organelle	13	1.86782	0.0174667	MFN2, MAPK1, XPO1, NUP98, XPO6, IPO11, PIKFYVE, IPO9, KPNA5, OPTN, RANBP2, TNPO2, RAB3IP	558	146	13528	2.15869	1	0.331216	26.7762
GOTERM_BP_FAT	GO:0010171~body morphogenesis	4	0.574713	0.0179989	TIPARP, ANKRD11, ASPH, COL1A1	558	14	13528	6.92678	1	0.33701	27.4746
GOTERM_BP_FAT	GO:0019637~organophosphate metabolic process	16	2.29885	0.0184374	ADNP, SMG1, PIP5K1C, EPT1, FIG4, ALG9, CEPT1, PLCE1, AGPAT5, DGKE, SH3GLB1, PIKFYVE, PLCG2, MBOAT2, PIP4K2A, PPAP2B	558	200	13528	1.9395	1	0.341248	28.0453
GOTERM_BP_FAT	GO:0043009~chordate embryonic development	23	3.3046	0.0186936	SATB2, TGFBR2, SMAD2, ICMT, ZEB1, MBNL1, PAX3, VASP, ATM, MFN2, MAN2A1, KDM1A, ACVR2A, EP300, CHD7, HIF1A, PSEN1, GFPT1, CHST11, ANKRD11, COL1A1, TERF2, HECTD1	558	331	13528	1.68461	1	0.342679	28.3767
GOTERM_BP_FAT	GO:0010675~regulation of cellular carbohydrate metabolic process	6	0.862069	0.0189899	HDAC4, HIF1A, ENPP1, ECD, PPP1CB, AKT2	558	38	13528	3.82796	1	0.344674	28.7582
GOTERM_BP_FAT	GO:0002521~leukocyte differentiation	12	1.72414	0.019348	ATP7A, HDAC4, CHD7, PSEN1, BCL11B, PLCG2, PPARG, TGFBR2, PTPN22, NFAM1, CBFB, FOXP1	558	131	13528	2.2208	1	0.347529	29.2167
GOTERM_BP_FAT	GO:0035295~tube development	17	2.44253	0.019588	MAN1A2, TMBIM6, TGFBR2, SMAD4, SMAD2, PAX3, VASP, FOXP1, GLI1, ATP7A, SEMA5A, MAN2A1, EP300, PSEN1, CD44, PLXND1, HECTD1	558	220	13528	1.87338	1	0.348628	29.5225
GOTERM_BP_FAT	GO:0009792~embryonic development ending in birth or egg hatching	23	3.3046	0.0204916	SATB2, TGFBR2, SMAD2, ICMT, ZEB1, MBNL1, PAX3, VASP, ATM, MFN2, MAN2A1, KDM1A, ACVR2A, EP300, CHD7, HIF1A, PSEN1, GFPT1, CHST11, ANKRD11, COL1A1, TERF2, HECTD1	558	334	13528	1.66948	1	0.359102	30.6625
GOTERM_BP_FAT	GO:0006109~regulation of carbohydrate metabolic process	6	0.862069	0.0210677	HDAC4, HIF1A, ENPP1, ECD, PPP1CB, AKT2	558	39	13528	3.7298	1	0.364736	31.3803
GOTERM_BP_FAT	GO:0018209~peptidyl-serine modification	6	0.862069	0.0210677	GALNT2, GSK3B, HIPK3, TGFBR2, SMG1, STK4	558	39	13528	3.7298	1	0.364736	31.3803
GOTERM_BP_FAT	GO:0002429~immune response-activating cell surface receptor signaling pathway	6	0.862069	0.0210677	MAPK1, PSEN1, LYN, PLCG2, PTPN22, NFAM1	558	39	13528	3.7298	1	0.364736	31.3803
GOTERM_BP_FAT	GO:0032869~cellular response to insulin stimulus	8	1.14943	0.0214155	PHIP, IGF1R, GRB10, ENPP1, RXRA, PPARG, APPL1, AKT2	558	68	13528	2.8522	1	0.367119	31.8102
GOTERM_BP_FAT	GO:0030029~actin filament-based process	18	2.58621	0.0217521	ROCK1, EPB41, ACTN4, TRPM7, NF1, CAPZA1, MYO9B, RICTOR, FLNB, FLNA, VASP, PACSIN2, RHOA, CDC42BPA, ABL2, FGD6, DST, FGD4	558	241	13528	1.81073	1	0.369305	32.2238
GOTERM_BP_FAT	GO:0022403~cell cycle phase	27	3.87931	0.0217641	TAF2, MAD1L1, KIF11, PDS5A, MRE11A, KNTC1, AURKA, UBE2I, RB1, PPP1CB, SMC3, ATM, NCAPD2, SPC24, CUL2, APP, NIPBL, CUL4A, NCAPG, CYP26B1, NPAT, BUB1, MDM2, CLIP1, NEK9, DYNC1H1, NEK4	558	414	13528	1.58111	1	0.3671	32.2386
GOTERM_BP_FAT	GO:0032268~regulation of cellular protein metabolic process	30	4.31034	0.0220745	HSP90AB1, ENPP1, IDE, ZFP36L1, APP, EIF3B, PUM1, RAB23, QKI, PUM2, TNRC6B, TNRC6A, SAMD4A, FGD4, IBTK, LYN, SMAD4, RICTOR, YWHAE, HDAC4, MAPK1, ACVR2A, ATXN2, VEGFC, EP300, PSEN1, HIPK3, PEBP1, MDM2, DNMT1	558	474	13528	1.53441	1	0.368903	32.6178
GOTERM_BP_FAT	GO:0032583~regulation of gene-specific transcription	12	1.72414	0.0224829	TAF2, HDAC4, KDM1A, HIF1A, BPTF, SMARCB1, CREB1, RXRA, PPARG, SPI1, SMAD2, NCOR2	558	134	13528	2.17108	1	0.371965	33.1138
GOTERM_BP_FAT	GO:0016584~nucleosome positioning	3	0.431034	0.0227331	RSF1, SMARCA5, CTCF	558	6	13528	12.1219	1	0.372908	33.4159
GOTERM_BP_FAT	GO:0010720~positive regulation of cell development	8	1.14943	0.0230189	VEGFC, LYN, TIAM1, PPARG, RHOA, SMAD4, NPTN, SMAD2	558	69	13528	2.81087	1	0.374295	33.7594
GOTERM_BP_FAT	GO:0006606~protein import into nucleus	9	1.2931	0.0250693	MAPK1, XPO1, NUP98, XPO6, IPO11, IPO9, KPNA5, RANBP2, TNPO2	558	86	13528	2.53713	1	0.39781	36.1756
GOTERM_BP_FAT	GO:0016311~dephosphorylation	13	1.86782	0.02536	PTPRK, PTPRM, SYNJ1, PTPN14, PTPN22, PPP1CB, PTPN12, MTMR3, MTMR1, DUSP1, MTMR10, PPAP2A, DUSP6	558	154	13528	2.04655	1	0.399001	36.5113
GOTERM_BP_FAT	GO:0008285~negative regulation of cell proliferation	24	3.44828	0.0255056	PTPRK, CTBP1, PTPRM, JARID2, TSG101, RXRA, NF1, PPARG, TGFBR2, SMAD4, SMAD2, RB1, ZEB1, COMT, MFN2, HDAC4, WARS, CUL2, TRIM35, CUL4A, BCL11B, ASPH, ITCH, PPAP2A	558	361	13528	1.61177	1	0.398413	36.6789
GOTERM_BP_FAT	GO:0019079~viral genome replication	4	0.574713	0.0260559	CTBP1, SMARCB1, DEK, SUPT5H	558	16	13528	6.06093	1	0.402697	37.3084
GOTERM_BP_FAT	GO:0043471~regulation of cellular carbohydrate catabolic process	4	0.574713	0.0260559	HDAC4, HIF1A, ECD, PPP1CB	558	16	13528	6.06093	1	0.402697	37.3084
GOTERM_BP_FAT	GO:0043470~regulation of carbohydrate catabolic process	4	0.574713	0.0260559	HDAC4, HIF1A, ECD, PPP1CB	558	16	13528	6.06093	1	0.402697	37.3084
GOTERM_BP_FAT	GO:0043193~positive regulation of gene-specific transcription	9	1.2931	0.0266531	TAF2, HDAC4, HIF1A, BPTF, SMARCB1, CREB1, PPARG, SPI1, SMAD2	558	87	13528	2.50797	1	0.407443	37.9848
GOTERM_BP_FAT	GO:0045597~positive regulation of cell differentiation	17	2.44253	0.0275336	LYN, TGFBR2, PPARG, SMAD4, SMAD2, RB1, VEGFC, ACVR2A, HIF1A, TIAM1, MAPK14, RHOA, NPTN, MAPK9, RUNX1, FNDC3B, AP3B1	558	229	13528	1.79975	1	0.415368	38.9694
GOTERM_BP_FAT	GO:0002768~immune response-regulating cell surface receptor signaling pathway	6	0.862069	0.0281692	MAPK1, PSEN1, LYN, PLCG2, PTPN22, NFAM1	558	42	13528	3.46339	1	0.4203	39.6712
GOTERM_BP_FAT	GO:0051170~nuclear import	9	1.2931	0.0283052	MAPK1, XPO1, NUP98, XPO6, IPO11, IPO9, KPNA5, RANBP2, TNPO2	558	88	13528	2.47947	1	0.419494	39.8203
GOTERM_BP_FAT	GO:0018105~peptidyl-serine phosphorylation	5	0.718391	0.0298446	GSK3B, HIPK3, TGFBR2, SMG1, STK4	558	29	13528	4.17995	1	0.434286	41.4844
GOTERM_BP_FAT	GO:0030199~collagen fibril organization	5	0.718391	0.0298446	ATP7A, NF1, COL3A1, COL1A1, COL5A1	558	29	13528	4.17995	1	0.434286	41.4844
GOTERM_BP_FAT	GO:0019058~viral infectious cycle	6	0.862069	0.0308349	CTBP1, TSG101, SMARCB1, DEK, ITCH, SUPT5H	558	43	13528	3.38285	1	0.442655	42.5319
GOTERM_BP_FAT	GO:0016197~endosome transport	7	1.00575	0.0314151	STX16, PIKFYVE, VPS13A, GOSR1, ERC1, FLNA, HOOK3	558	58	13528	2.92597	1	0.446464	43.1373
GOTERM_BP_FAT	GO:0043523~regulation of neuron apoptosis	9	1.2931	0.0318189	SPPL3, ATP7A, PSEN1, ROCK1, NF1, RHOA, ADNP, DNAJC5, ATM	558	90	13528	2.42437	1	0.448352	43.5551
GOTERM_BP_FAT	GO:0051216~cartilage development	8	1.14943	0.0322824	ATP7A, SATB2, GFPT1, MAPK14, CHST11, SOX5, ZEB1, COL1A1	558	74	13528	2.62094	1	0.450827	44.0311
GOTERM_BP_FAT	GO:0000278~mitotic cell cycle	24	3.44828	0.0331149	TAF2, MAD1L1, KIF11, PDS5A, KNTC1, UBE2I, AURKA, RB1, PPP1CB, SMC3, NCAPD2, SPC24, CUL2, APP, NIPBL, CUL4A, NCAPG, NPAT, BUB1, MDM2, NEK9, CLIP1, DYNC1H1, NEK4	558	370	13528	1.57257	1	0.457029	44.8766
GOTERM_BP_FAT	GO:0060541~respiratory system development	10	1.43678	0.0339665	ATP7A, MAN2A1, CHD7, EP300, MAN1A2, TMBIM6, TGFBR2, SMAD2, FOXP1, GLI1	558	108	13528	2.24479	1	0.463273	45.729
GOTERM_BP_FAT	GO:0033043~regulation of organelle organization	16	2.29885	0.0348577	XPO1, CAPZA1, MYO1F, CTCF, RICTOR, ATM, ARPC1B, ARPC2, GOLPH3, RHOA, BUB1, PEBP1, DNMT1, TLK1, DST, TERF2	558	217	13528	1.78756	1	0.469755	46.6077
GOTERM_BP_FAT	GO:0002285~lymphocyte activation during immune response	4	0.574713	0.0357359	ATP7A, ITGAL, PSEN1, PLCG2	558	18	13528	5.3875	1	0.475955	47.4605
GOTERM_BP_FAT	GO:0045646~regulation of erythrocyte differentiation	4	0.574713	0.0357359	ACVR2A, HIF1A, MAPK14, SPI1	558	18	13528	5.3875	1	0.475955	47.4605
GOTERM_BP_FAT	GO:0051091~positive regulation of transcription factor activity	7	1.00575	0.036306	HDAC4, MTDH, EP300, SMARCB1, NFAM1, TMEM189, ERC1	558	60	13528	2.82843	1	0.479075	48.0071
GOTERM_BP_FAT	GO:0042326~negative regulation of phosphorylation	6	0.862069	0.0366275	IBTK, ATXN1, PSEN1, ENPP1, ATXN7, PEBP1	558	45	13528	3.2325	1	0.479791	48.313
GOTERM_BP_FAT	GO:0002520~immune system development	19	2.72989	0.036718	MSH3, LYN, JARID2, TIPARP, TGFBR2, PPARG, PTPN22, RB1, NFAM1, CBFB, FOXP1, ATP7A, HDAC4, TNFRSF11A, CHD7, PSEN1, BCL11B, PLCG2, RUNX1	558	276	13528	1.66895	1	0.478327	48.3989
GOTERM_BP_FAT	GO:0043067~regulation of programmed cell death	45	6.46552	0.0369475	RTN4, AKAP13, SERINC3, SLC11A2, IGF1R, CUL2, APP, PTGIS, CD44, SH3GLB1, TIAM1, BCL11B, CHST11, RHOA, DNAJC5, FGD4, SPPL3, BRAF, ROCK1, ACTN4, ARHGEF7, CREB1, TMBIM6, RXRA, NF1, ADNP, TRIO, STK4, YWHAE, ATM, TAX1BP1, PPIF, ATP7A, MAPK1, BFAR, TRIM35, PSEN1, CUL4A, DUSP1, GSK3B, HIPK3, PLCG2, MAPK9, MAPK8, MYO18A	558	812	13528	1.34356	1	0.478181	48.6159
GOTERM_BP_FAT	GO:0010324~membrane invagination	16	2.29885	0.0381691	SYNRG, LDLR, SYNJ1, TGFBR2, STXBP1, ITSN2, SCARF1, FNBP1, APP, GAPVD1, TFRC, PACSIN2, PIKFYVE, SH3KBP1, LRP6, AP3B1	558	220	13528	1.76318	1	0.48719	49.7565
GOTERM_BP_FAT	GO:0006897~endocytosis	16	2.29885	0.0381691	SYNRG, LDLR, SYNJ1, TGFBR2, STXBP1, ITSN2, SCARF1, FNBP1, APP, GAPVD1, TFRC, PACSIN2, PIKFYVE, SH3KBP1, LRP6, AP3B1	558	220	13528	1.76318	1	0.48719	49.7565
GOTERM_BP_FAT	GO:0040029~regulation of gene expression, epigenetic	8	1.14943	0.0388911	ATF7IP, ZCCHC11, SND1, DNMT1, CTCF, SMAD2, ARID1A, TNRC6A	558	77	13528	2.51883	1	0.491454	50.4194
GOTERM_BP_FAT	GO:0031329~regulation of cellular catabolic process	7	1.00575	0.0389245	HSP90AB1, HDAC4, HIF1A, ECD, MDM2, PPP1CB, AKT2	558	61	13528	2.78207	1	0.489472	50.4498
GOTERM_BP_FAT	GO:0010941~regulation of cell death	45	6.46552	0.0391319	RTN4, AKAP13, SERINC3, SLC11A2, IGF1R, CUL2, APP, PTGIS, CD44, SH3GLB1, TIAM1, BCL11B, CHST11, RHOA, DNAJC5, FGD4, SPPL3, BRAF, ROCK1, ACTN4, ARHGEF7, CREB1, TMBIM6, RXRA, NF1, ADNP, TRIO, STK4, YWHAE, ATM, TAX1BP1, PPIF, ATP7A, MAPK1, BFAR, TRIM35, PSEN1, CUL4A, DUSP1, GSK3B, HIPK3, PLCG2, MAPK9, MAPK8, MYO18A	558	815	13528	1.33861	1	0.489067	50.6386
GOTERM_BP_FAT	GO:0043039~tRNA aminoacylation	6	0.862069	0.0397577	WARS, YARS, RARS2, NARS, RARS, GARS	558	46	13528	3.16223	1	0.492377	51.2042
GOTERM_BP_FAT	GO:0043038~amino acid activation	6	0.862069	0.0397577	WARS, YARS, RARS2, NARS, RARS, GARS	558	46	13528	3.16223	1	0.492377	51.2042
GOTERM_BP_FAT	GO:0006418~tRNA aminoacylation for protein translation	6	0.862069	0.0397577	WARS, YARS, RARS2, NARS, RARS, GARS	558	46	13528	3.16223	1	0.492377	51.2042
GOTERM_BP_FAT	GO:0010038~response to metal ion	11	1.58046	0.0402935	SLC11A2, ATP7A, SEC31A, EP300, DUSP1, TFRC, RXRA, PLCG2, PEBP1, MAPK9, MAPK8	558	129	13528	2.06729	1	0.494841	51.6835
GOTERM_BP_FAT	GO:0048534~hemopoietic or lymphoid organ development	18	2.58621	0.0406742	LYN, JARID2, TIPARP, TGFBR2, PPARG, PTPN22, RB1, NFAM1, CBFB, FOXP1, ATP7A, HDAC4, TNFRSF11A, CHD7, PSEN1, BCL11B, PLCG2, RUNX1	558	260	13528	1.67841	1	0.495921	52.0214
GOTERM_BP_FAT	GO:0043933~macromolecular complex subunit organization	40	5.74713	0.0407961	XPO1, NUP98, RSF1, POLR2E, XPO6, CAPZA1, IDE, SNRPD1, KNTC1, CTCF, NAP1L4, SLC7A6, SF3B3, IGF1R, DGKD, HSPA4, TNPO2, TBPL1, CLNS1A, TAF2, SOAT1, BRAF, IPO11, SMAD4, SMAD2, ARID1A, IPO9, MBNL1, MRRF, FLNA, ATXN2, PHAX, SPAG9, MED17, GTF2F1, GTF2F2, SMARCA5, PEBP1, MDM2, SPAST	558	710	13528	1.36584	1	0.494755	52.129
GOTERM_BP_FAT	GO:0051099~positive regulation of binding	8	1.14943	0.0412767	HDAC4, MTDH, EP300, EPB41, SMARCB1, NFAM1, TMEM189, ERC1	558	78	13528	2.48654	1	0.496679	52.5515
GOTERM_BP_FAT	GO:0048705~skeletal system morphogenesis	10	1.43678	0.0414105	SATB2, PSEN1, RYK, GFPT1, CHST11, TIPARP, ANKRD11, TGFBR2, ZEB1, COL1A1	558	112	13528	2.16462	1	0.495627	52.6684
GOTERM_BP_FAT	GO:0022402~cell cycle process	33	4.74138	0.042047	CEP72, MAD1L1, TSG101, MRE11A, KNTC1, AURKA, SPC24, CUL2, APP, NIPBL, NCAPG, CYP26B1, NPAT, BUB1, DYNC1H1, TAF2, KIF11, PDS5A, CEP135, UBE2I, RB1, PPP1CB, ATM, SMC3, NCAPD2, MFN2, CUL4A, GSK3B, MDM2, NEK9, CLIP1, NEK4, DST	558	565	13528	1.41601	1	0.498834	53.2213
GOTERM_BP_FAT	GO:0009141~nucleoside triphosphate metabolic process	11	1.58046	0.0440017	ATP7A, ATP2B1, ATP2B4, ATP2A2, ENPP1, NADK, MYO9B, NDUFS1, TBPL1, ATP8B4, ATP8A1	558	131	13528	2.03573	1	0.51283	54.881
GOTERM_BP_FAT	GO:0006461~protein complex assembly	30	4.31034	0.0442474	XPO1, NUP98, POLR2E, RSF1, XPO6, CAPZA1, IDE, KNTC1, SLC7A6, SF3B3, IGF1R, DGKD, HSPA4, TNPO2, TBPL1, TAF2, BRAF, IPO11, SMAD4, SMAD2, IPO9, FLNA, SPAG9, MED17, GTF2F1, GTF2F2, SMARCA5, PEBP1, MDM2, SPAST	558	505	13528	1.44022	1	0.512643	55.0856
GOTERM_BP_FAT	GO:0070271~protein complex biogenesis	30	4.31034	0.0442474	XPO1, NUP98, POLR2E, RSF1, XPO6, CAPZA1, IDE, KNTC1, SLC7A6, SF3B3, IGF1R, DGKD, HSPA4, TNPO2, TBPL1, TAF2, BRAF, IPO11, SMAD4, SMAD2, IPO9, FLNA, SPAG9, MED17, GTF2F1, GTF2F2, SMARCA5, PEBP1, MDM2, SPAST	558	505	13528	1.44022	1	0.512643	55.0856
GOTERM_BP_FAT	GO:0045639~positive regulation of myeloid cell differentiation	5	0.718391	0.0452539	ACVR2A, HIF1A, MAPK14, RB1, RUNX1	558	33	13528	3.67329	1	0.51855	55.9149
GOTERM_BP_FAT	GO:0009719~response to endogenous stimulus	25	3.59195	0.0468305	ARSB, LDLR, LYN, ENPP1, ADCY7, TXN2, STRN3, RXRA, RBM4, TGFBR2, PPARG, AURKA, APPL1, PHIP, MAPK1, IGF1R, GRB10, EP300, ADCY9, DUSP1, GNB1, PEBP1, GNB4, COL1A1, AKT2	558	405	13528	1.49653	1	0.528762	57.1848
GOTERM_BP_FAT	GO:0008219~cell death	40	5.74713	0.0470909	RTN4, MEF2A, UBE2Z, AKAP13, RNF216, PAX3, SLC11A2, APP, ATXN10, SH3GLB1, TIAM1, NDUFS1, CCAR1, FGD4, YARS, ROCK1, TMBIM6, UBE4B, GARS, TRIO, OPTN, FIG4, STK4, YWHAE, ATM, TAX1BP1, FXR1, ATXN1, BFAR, ATXN2, TRIM35, SYNE1, EP300, PSEN1, ATXN7, HIPK3, SH3KBP1, MAPK8, PDCD6IP, SPAST	558	719	13528	1.34875	1	0.528608	57.3912
GOTERM_BP_FAT	GO:0042981~regulation of apoptosis	44	6.32184	0.047263	RTN4, AKAP13, SERINC3, SLC11A2, IGF1R, CUL2, APP, PTGIS, CD44, SH3GLB1, TIAM1, BCL11B, CHST11, RHOA, DNAJC5, FGD4, SPPL3, BRAF, ROCK1, ACTN4, ARHGEF7, CREB1, TMBIM6, RXRA, NF1, ADNP, TRIO, STK4, YWHAE, ATM, TAX1BP1, PPIF, ATP7A, MAPK1, BFAR, TRIM35, PSEN1, CUL4A, DUSP1, GSK3B, HIPK3, MAPK9, MAPK8, MYO18A	558	804	13528	1.32677	1	0.527779	57.5272
GOTERM_BP_FAT	GO:0016265~death	40	5.74713	0.0500321	RTN4, MEF2A, UBE2Z, AKAP13, RNF216, PAX3, SLC11A2, APP, ATXN10, SH3GLB1, TIAM1, NDUFS1, CCAR1, FGD4, YARS, ROCK1, TMBIM6, UBE4B, GARS, TRIO, OPTN, FIG4, STK4, YWHAE, ATM, TAX1BP1, FXR1, ATXN1, BFAR, ATXN2, TRIM35, SYNE1, EP300, PSEN1, ATXN7, HIPK3, SH3KBP1, MAPK8, PDCD6IP, SPAST	558	724	13528	1.33943	1	0.546438	59.6583
GOTERM_BP_FAT	GO:0060325~face morphogenesis	3	0.431034	0.0502776	TIPARP, ASPH, COL1A1	558	9	13528	8.08124	1	0.546085	59.8423
GOTERM_BP_FAT	GO:0050853~B cell receptor signaling pathway	3	0.431034	0.0502776	MAPK1, LYN, NFAM1	558	9	13528	8.08124	1	0.546085	59.8423
GOTERM_BP_FAT	GO:0048745~smooth muscle tissue development	3	0.431034	0.0502776	NF1, TIPARP, FOXP1	558	9	13528	8.08124	1	0.546085	59.8423
GOTERM_BP_FAT	GO:0035107~appendage morphogenesis	9	1.2931	0.0512942	CHD7, PSEN1, FTO, CHST11, CYP26B1, RAB23, LRP6, ASPH, MBNL1	558	99	13528	2.20398	1	0.55132	60.5958
GOTERM_BP_FAT	GO:0035108~limb morphogenesis	9	1.2931	0.0512942	CHD7, PSEN1, FTO, CHST11, CYP26B1, RAB23, LRP6, ASPH, MBNL1	558	99	13528	2.20398	1	0.55132	60.5958
GOTERM_BP_FAT	GO:0035023~regulation of Rho protein signal transduction	9	1.2931	0.0512942	TIAM1, ARHGEF7, ARHGEF19, TRIO, AKAP13, RICTOR, ITSN2, FGD6, FGD4	558	99	13528	2.20398	1	0.55132	60.5958
GOTERM_BP_FAT	GO:0030324~lung development	9	1.2931	0.0512942	ATP7A, MAN2A1, EP300, MAN1A2, TMBIM6, TGFBR2, SMAD2, FOXP1, GLI1	558	99	13528	2.20398	1	0.55132	60.5958
GOTERM_BP_FAT	GO:0018210~peptidyl-threonine modification	4	0.574713	0.0532164	GALNT2, HIPK3, TGFBR2, MAPK8	558	21	13528	4.61785	1	0.562811	61.9842
GOTERM_BP_FAT	GO:0016441~posttranscriptional gene silencing	4	0.574713	0.0532164	ZCCHC11, SND1, SMAD2, TNRC6A	558	21	13528	4.61785	1	0.562811	61.9842
GOTERM_BP_FAT	GO:0007030~Golgi organization	4	0.574713	0.0532164	NPLOC4, CTBP1, SYNE1, OPTN	558	21	13528	4.61785	1	0.562811	61.9842
GOTERM_BP_FAT	GO:0035194~posttranscriptional gene silencing by RNA	4	0.574713	0.0532164	ZCCHC11, SND1, SMAD2, TNRC6A	558	21	13528	4.61785	1	0.562811	61.9842
GOTERM_BP_FAT	GO:0060538~skeletal muscle organ development	7	1.00575	0.0537932	APP, EP300, MAPK14, UTRN, RHOA, MBNL1, FOXP1	558	66	13528	2.5713	1	0.564686	62.3917
GOTERM_BP_FAT	GO:0007519~skeletal muscle tissue development	7	1.00575	0.0537932	APP, EP300, MAPK14, UTRN, RHOA, MBNL1, FOXP1	558	66	13528	2.5713	1	0.564686	62.3917
GOTERM_BP_FAT	GO:0032868~response to insulin stimulus	9	1.2931	0.0538454	PHIP, IGF1R, GRB10, LYN, ENPP1, RXRA, PPARG, APPL1, AKT2	558	100	13528	2.18194	1	0.562925	62.4284
GOTERM_BP_FAT	GO:0006352~transcription initiation	8	1.14943	0.0546184	TAF2, RSF1, POLR2E, MED17, GTF2F1, GTF2F2, SMARCA5, TBPL1	558	83	13528	2.33674	1	0.566121	62.9676
GOTERM_BP_FAT	GO:0065003~macromolecular complex assembly	37	5.31609	0.0561519	XPO1, NUP98, RSF1, POLR2E, XPO6, CAPZA1, IDE, SNRPD1, KNTC1, NAP1L4, SLC7A6, SF3B3, IGF1R, DGKD, HSPA4, TNPO2, TBPL1, CLNS1A, SOAT1, TAF2, BRAF, IPO11, SMAD4, SMAD2, IPO9, MBNL1, FLNA, ATXN2, PHAX, SPAG9, MED17, GTF2F1, GTF2F2, SMARCA5, PEBP1, MDM2, SPAST	558	665	13528	1.3489	1	0.574358	64.0158
GOTERM_BP_FAT	GO:0006417~regulation of translation	11	1.58046	0.0564949	ZFP36L1, ATXN2, MAPK1, APP, EIF3B, PUM1, QKI, PUM2, TNRC6B, TNRC6A, SAMD4A	558	137	13528	1.94658	1	0.574542	64.2464
GOTERM_BP_FAT	GO:0030323~respiratory tube development	9	1.2931	0.0591877	ATP7A, MAN2A1, EP300, MAN1A2, TMBIM6, TGFBR2, SMAD2, FOXP1, GLI1	558	102	13528	2.13915	1	0.589946	66.0088
GOTERM_BP_FAT	GO:0007205~activation of protein kinase C activity by G-protein coupled receptor protein signaling pathway	5	0.718391	0.0592283	PLCE1, DGKE, DGKD, PPAP2A, PRKD3	558	36	13528	3.36718	1	0.588122	66.0347
GOTERM_BP_FAT	GO:0045103~intermediate filament-based process	4	0.574713	0.0598004	AGFG1, ERBB2IP, VIM, DST	558	22	13528	4.40795	1	0.589675	66.3982
GOTERM_BP_FAT	GO:0006878~cellular copper ion homeostasis	3	0.431034	0.0611702	ATP7A, APP, APLP2	558	10	13528	7.27312	1	0.596164	67.2536
GOTERM_BP_FAT	GO:0002757~immune response-activating signal transduction	6	0.862069	0.061875	MAPK1, PSEN1, LYN, PLCG2, PTPN22, NFAM1	558	52	13528	2.79735	1	0.598444	67.6856
GOTERM_BP_FAT	GO:0009101~glycoprotein biosynthetic process	12	1.72414	0.0619295	ATP7A, MAN2A1, GALNT2, PSEN1, MAN1A2, LDLR, GALNT7, CHST11, OGT, RPN2, UGGT1, EXT2	558	158	13528	1.8413	1	0.596736	67.7188
GOTERM_BP_FAT	GO:0060173~limb development	9	1.2931	0.0619798	CHD7, PSEN1, FTO, CHST11, CYP26B1, RAB23, LRP6, ASPH, MBNL1	558	103	13528	2.11838	1	0.595015	67.7494
GOTERM_BP_FAT	GO:0030098~lymphocyte differentiation	9	1.2931	0.0619798	ATP7A, HDAC4, CHD7, BCL11B, PLCG2, PTPN22, NFAM1, CBFB, FOXP1	558	103	13528	2.11838	1	0.595015	67.7494
GOTERM_BP_FAT	GO:0048736~appendage development	9	1.2931	0.0619798	CHD7, PSEN1, FTO, CHST11, CYP26B1, RAB23, LRP6, ASPH, MBNL1	558	103	13528	2.11838	1	0.595015	67.7494
GOTERM_BP_FAT	GO:0051090~regulation of transcription factor activity	9	1.2931	0.0619798	HDAC4, KDM1A, MTDH, EP300, SMARCB1, NFAM1, TMEM189, ERC1, FLNA	558	103	13528	2.11838	1	0.595015	67.7494
GOTERM_BP_FAT	GO:0014070~response to organic cyclic substance	10	1.43678	0.0619848	TAF2, LONP2, LYN, CD44, TXN2, RXRA, PPARG, TGFBR2, PEBP1, COMT	558	121	13528	2.00361	1	0.593028	67.7525
GOTERM_BP_FAT	GO:0051101~regulation of DNA binding	10	1.43678	0.0619848	HDAC4, KDM1A, RSF1, MTDH, EP300, SMARCB1, NFAM1, TMEM189, ERC1, FLNA	558	121	13528	2.00361	1	0.593028	67.7525
GOTERM_BP_FAT	GO:0006457~protein folding	13	1.86782	0.0620753	PPIF, HSP90AB1, DNAJC16, FKBP5, SH3GLB1, DNAJC5, RANBP2, CCT3, ERO1L, CANX, UGGT1, PPWD1, CLPX	558	177	13528	1.78061	1	0.591575	67.8074
GOTERM_BP_FAT	GO:0032989~cellular component morphogenesis	24	3.44828	0.0620935	PTPRM, AGFG1, RYK, CREB1, RXRA, LIFR, STXBP1, PIP5K1C, STK4, RAB3IP, VASP, MFN2, SEMA5A, ATP7A, IGF1R, APP, ANK1, HIF1A, ERBB2IP, BCL11B, RHOA, DST, TBPL1, FN1	558	397	13528	1.46562	1	0.589694	67.8185
GOTERM_BP_FAT	GO:0051301~cell division	19	2.72989	0.0624027	MAD1L1, KIF11, PDS5A, ROCK1, TSG101, KNTC1, UBE2I, RB1, PPP1CB, SMC3, NCAPD2, SPC24, EVI5, NCAPG, BUB1, NEK9, PDCD6IP, NEK4, SPAST	558	295	13528	1.56146	1	0.589587	68.0056
GOTERM_BP_FAT	GO:0030097~hemopoiesis	16	2.29885	0.0634294	LYN, TIPARP, TGFBR2, PPARG, PTPN22, RB1, NFAM1, CBFB, FOXP1, ATP7A, HDAC4, CHD7, PSEN1, BCL11B, PLCG2, RUNX1	558	236	13528	1.64364	1	0.593782	68.6196
GOTERM_BP_FAT	GO:0007584~response to nutrient	11	1.58046	0.0635351	ARSB, SLC8A1, DUSP1, CD44, TFRC, TXN2, RXRA, PPARG, TGFBR2, COL1A1, OGT	558	140	13528	1.90486	1	0.59245	68.6822
GOTERM_BP_FAT	GO:0031175~neuron projection development	17	2.44253	0.0640245	PTPRM, RYK, CREB1, RXRA, LIFR, STXBP1, PIP5K1C, SCARF1, VASP, SEMA5A, ATP7A, IGF1R, APP, CD44, ATXN10, BCL11B, DST	558	256	13528	1.60994	1	0.593401	68.9704
GOTERM_BP_FAT	GO:0030258~lipid modification	7	1.00575	0.0641614	SOAT1, MTMR1, MAPK14, SMG1, PPAP2A, CPT1A, HADHB	558	69	13528	2.45951	1	0.592268	69.0506
GOTERM_BP_FAT	GO:0043414~biopolymer methylation	7	1.00575	0.0641614	ATF7IP, DNMT1, CTCF, ICMT, RAB6A, NSD1, NSUN2	558	69	13528	2.45951	1	0.592268	69.0506
GOTERM_BP_FAT	GO:0044236~multicellular organismal metabolic process	5	0.718391	0.0643406	HIF1A, COL3A1, TIPARP, COL1A1, COL5A1	558	37	13528	3.27618	1	0.591393	69.1552
GOTERM_BP_FAT	GO:0008286~insulin receptor signaling pathway	5	0.718391	0.0643406	PHIP, IGF1R, GRB10, APPL1, AKT2	558	37	13528	3.27618	1	0.591393	69.1552
GOTERM_BP_FAT	GO:0016570~histone modification	10	1.43678	0.0646107	HDAC4, KDM1A, EP300, HUWE1, TADA2A, ATXN7, RBM4, CDC73, TRRAP, NSD1	558	122	13528	1.98719	1	0.591057	69.3124
GOTERM_BP_FAT	GO:0033554~cellular response to stress	32	4.5977	0.0660853	RAD23B, MRPS35, MRE11A, RBM4, SLC11A2, ANKRD17, TLK1, ERO1L, TNRC6A, TERF2, FGD4, RECQL4, PTPRK, MSH3, LYN, RXRA, MAP2K4, SMG1, PPP1CB, ATM, SMC3, ATP7A, POLD3, MAPK1, HIF1A, CUL4A, PSEN1, MAPK14, GSK3B, UBR5, MAPK9, MAPK8	558	566	13528	1.37067	1	0.59769	70.1568
GOTERM_BP_FAT	GO:0001889~liver development	6	0.862069	0.0661194	MAN2A1, EP300, JARID2, RXRA, NF1, ICMT	558	53	13528	2.74457	1	0.595984	70.176
GOTERM_BP_FAT	GO:0033157~regulation of intracellular protein transport	6	0.862069	0.0661194	GSK3B, NF1, RHOA, SMAD4, G3BP2, FLNA	558	53	13528	2.74457	1	0.595984	70.176
GOTERM_BP_FAT	GO:0050852~T cell receptor signaling pathway	4	0.574713	0.0667458	MAPK1, PSEN1, PLCG2, PTPN22	558	23	13528	4.2163	1	0.597665	70.5279
GOTERM_BP_FAT	GO:0030326~embryonic limb morphogenesis	8	1.14943	0.067027	CHD7, PSEN1, FTO, CHST11, CYP26B1, RAB23, LRP6, MBNL1	558	87	13528	2.22931	1	0.597377	70.6846
GOTERM_BP_FAT	GO:0035113~embryonic appendage morphogenesis	8	1.14943	0.067027	CHD7, PSEN1, FTO, CHST11, CYP26B1, RAB23, LRP6, MBNL1	558	87	13528	2.22931	1	0.597377	70.6846
GOTERM_BP_FAT	GO:0046034~ATP metabolic process	9	1.2931	0.0678075	ATP7A, ATP2B1, ATP2B4, ATP2A2, NADK, MYO9B, NDUFS1, ATP8B4, ATP8A1	558	105	13528	2.07803	1	0.599897	71.1153
GOTERM_BP_FAT	GO:0007369~gastrulation	7	1.00575	0.0678606	ACVR2A, SMAD4, LRP6, SMAD2, NSD1, EXT2, PPAP2B	558	70	13528	2.42437	1	0.598329	71.1444
GOTERM_BP_FAT	GO:0043388~positive regulation of DNA binding	7	1.00575	0.0678606	HDAC4, MTDH, EP300, SMARCB1, NFAM1, TMEM189, ERC1	558	70	13528	2.42437	1	0.598329	71.1444
GOTERM_BP_FAT	GO:0000280~nuclear division	15	2.15517	0.0699456	MAD1L1, KIF11, PDS5A, KNTC1, AURKA, UBE2I, SMC3, NCAPD2, SPC24, NIPBL, NCAPG, BUB1, NEK9, CLIP1, NEK4	558	220	13528	1.65298	1	0.607976	72.2649
GOTERM_BP_FAT	GO:0007067~mitosis	15	2.15517	0.0699456	MAD1L1, KIF11, PDS5A, KNTC1, AURKA, UBE2I, SMC3, NCAPD2, SPC24, NIPBL, NCAPG, BUB1, NEK9, CLIP1, NEK4	558	220	13528	1.65298	1	0.607976	72.2649
GOTERM_BP_FAT	GO:0055070~copper ion homeostasis	3	0.431034	0.0727762	ATP7A, APP, APLP2	558	11	13528	6.61193	1	0.621255	73.7205
GOTERM_BP_FAT	GO:0045648~positive regulation of erythrocyte differentiation	3	0.431034	0.0727762	ACVR2A, HIF1A, MAPK14	558	11	13528	6.61193	1	0.621255	73.7205
GOTERM_BP_FAT	GO:0009968~negative regulation of signal transduction	15	2.15517	0.0728912	ENPP1, STRN3, NF1, LEMD3, BRAP, MFN2, CTNNBIP1, ATXN1, GRB10, ATXN7, CHST11, CYP26B1, LRP6, OTUD7B, PEBP1	558	221	13528	1.6455	1	0.620016	73.7781
GOTERM_BP_FAT	GO:0060537~muscle tissue development	10	1.43678	0.072906	APP, EP300, MAPK14, RXRA, NF1, UTRN, TIPARP, RHOA, MBNL1, FOXP1	558	125	13528	1.9395	1	0.618259	73.7854
GOTERM_BP_FAT	GO:0007160~cell-matrix adhesion	8	1.14943	0.0738176	PTPRK, CD44, TRPM7, ITGB8, PPFIA1, COL3A1, RHOA, FN1	558	89	13528	2.17921	1	0.621182	74.2376
GOTERM_BP_FAT	GO:0009100~glycoprotein metabolic process	14	2.01149	0.0744415	GALNT2, MAN1A2, GALNT7, LDLR, IDE, ATP7A, MAN2A1, HIF1A, PSEN1, CHST11, RPN2, OGT, EXT2, UGGT1	558	202	13528	1.68026	1	0.622583	74.5428
GOTERM_BP_FAT	GO:0016569~covalent chromatin modification	10	1.43678	0.0758108	HDAC4, KDM1A, EP300, HUWE1, TADA2A, ATXN7, RBM4, CDC73, TRRAP, NSD1	558	126	13528	1.92411	1	0.627749	75.2008
GOTERM_BP_FAT	GO:0006979~response to oxidative stress	12	1.72414	0.0763204	SLC11A2, ATP7A, PTPRK, SLC8A1, HIF1A, EP300, PSEN1, DUSP1, TXN2, PEBP1, COL1A1, OXR1	558	164	13528	1.77393	1	0.628514	75.4415
GOTERM_BP_FAT	GO:0000087~M phase of mitotic cell cycle	15	2.15517	0.0792889	MAD1L1, KIF11, PDS5A, KNTC1, AURKA, UBE2I, SMC3, NCAPD2, SPC24, NIPBL, NCAPG, BUB1, NEK9, CLIP1, NEK4	558	224	13528	1.62346	1	0.641345	76.8006
GOTERM_BP_FAT	GO:0007169~transmembrane receptor protein tyrosine kinase signaling pathway	15	2.15517	0.0792889	MPZL1, TIPARP, CBL, APPL1, EPHB4, FLNA, PHIP, VEGFC, IGF1R, GRB10, PLCE1, ERBB2IP, DGKD, TIAM1, AKT2	558	224	13528	1.62346	1	0.641345	76.8006
GOTERM_BP_FAT	GO:0030384~phosphoinositide metabolic process	7	1.00575	0.0796856	PIKFYVE, ADNP, SMG1, PIP5K1C, FIG4, PIP4K2A, ALG9	558	73	13528	2.32474	1	0.641477	76.9768
GOTERM_BP_FAT	GO:0002764~immune response-regulating signal transduction	6	0.862069	0.0797988	MAPK1, PSEN1, LYN, PLCG2, PTPN22, NFAM1	558	56	13528	2.59754	1	0.640249	77.0268
GOTERM_BP_FAT	GO:0016458~gene silencing	6	0.862069	0.0797988	ZCCHC11, XPO5, SND1, SMAD2, TNRC6B, TNRC6A	558	56	13528	2.59754	1	0.640249	77.0268
GOTERM_BP_FAT	GO:0051563~smooth endoplasmic reticulum calcium ion homeostasis	2	0.287356	0.0806554	APP, PSEN1	558	2	13528	24.2437	1	0.642581	77.4021
GOTERM_BP_FAT	GO:0045090~retroviral genome replication	2	0.287356	0.0806554	SMARCB1, SUPT5H	558	2	13528	24.2437	1	0.642581	77.4021
GOTERM_BP_FAT	GO:0051541~elastin metabolic process	2	0.287356	0.0806554	ATP7A, HIF1A	558	2	13528	24.2437	1	0.642581	77.4021
GOTERM_BP_FAT	GO:0007033~vacuole organization	5	0.718391	0.0810026	ARSB, MAN2A1, PSEN1, FIG4, HOOK3	558	40	13528	3.03047	1	0.642474	77.5526
GOTERM_BP_FAT	GO:0010035~response to inorganic substance	14	2.01149	0.0813834	PTPRK, SLC8A1, SEC31A, RXRA, ATP7A, SLC11A2, EP300, DUSP1, TFRC, PLCG2, PEBP1, MAPK9, MAPK8, COL1A1	558	205	13528	1.65567	1	0.642527	77.7165
GOTERM_BP_FAT	GO:0060284~regulation of cell development	14	2.01149	0.0813834	RTN4, LYN, PPARG, NF1, SMAD4, SOX5, SMAD2, TTC3, HDAC4, VEGFC, PSEN1, TIAM1, NPTN, RHOA	558	205	13528	1.65567	1	0.642527	77.7165
GOTERM_BP_FAT	GO:0006493~protein amino acid O-linked glycosylation	4	0.574713	0.0816719	GALNT2, LDLR, GALNT7, OGT	558	25	13528	3.879	1	0.642147	77.84
GOTERM_BP_FAT	GO:0006163~purine nucleotide metabolic process	13	1.86782	0.0829952	ADCY7, ENPP1, MYO9B, NADK, ATP2B1, ATP7A, ATP2B4, ADCY9, ATP2A2, GUCY1A2, NDUFS1, ATP8A1, ATP8B4	558	186	13528	1.69445	1	0.646587	78.398
GOTERM_BP_FAT	GO:0006110~regulation of glycolysis	3	0.431034	0.0850186	HDAC4, HIF1A, ECD	558	12	13528	6.06093	1	0.654116	79.2257
GOTERM_BP_FAT	GO:0010553~negative regulation of specific transcription from RNA polymerase II promoter	5	0.718391	0.0869862	HDAC4, KDM1A, RXRA, PPARG, NCOR2	558	41	13528	2.95655	1	0.66119	80.0018
GOTERM_BP_FAT	GO:0000279~M phase	20	2.87356	0.0869891	MAD1L1, KIF11, PDS5A, MRE11A, KNTC1, AURKA, UBE2I, RB1, ATM, SMC3, NCAPD2, SPC24, NIPBL, NCAPG, CYP26B1, BUB1, NEK9, CLIP1, DYNC1H1, NEK4	558	329	13528	1.47378	1	0.659501	80.0029
GOTERM_BP_FAT	GO:0010648~negative regulation of cell communication	16	2.29885	0.0883305	ENPP1, STRN3, NF1, STXBP1, LEMD3, BRAP, MFN2, CTNNBIP1, ATXN1, GRB10, ATXN7, CHST11, CYP26B1, LRP6, OTUD7B, PEBP1	558	248	13528	1.56411	1	0.663684	80.5162
GOTERM_BP_FAT	GO:0016579~protein deubiquitination	4	0.574713	0.0896267	ATXN7, OTUD7B, TRRAP, USP33	558	26	13528	3.7298	1	0.667592	81.0003
GOTERM_BP_FAT	GO:0000209~protein polyubiquitination	4	0.574713	0.0896267	HUWE1, UBE4B, ITCH, TMEM189	558	26	13528	3.7298	1	0.667592	81.0003
GOTERM_BP_FAT	GO:0006892~post-Golgi vesicle-mediated transport	6	0.862069	0.0896939	GBF1, PUM1, DNAJC6, VPS13A, OPTN, RAB3IP	558	58	13528	2.50797	1	0.666204	81.0251
GOTERM_BP_FAT	GO:0046822~regulation of nucleocytoplasmic transport	6	0.862069	0.0896939	GSK3B, NF1, RHOA, SMAD4, G3BP2, FLNA	558	58	13528	2.50797	1	0.666204	81.0251
GOTERM_BP_FAT	GO:0008624~induction of apoptosis by extracellular signals	9	1.2931	0.0907764	PSEN1, TIAM1, ARHGEF7, TRIO, AKAP13, MAPK9, MAPK8, YWHAE, FGD4	558	112	13528	1.94816	1	0.669143	81.4203
GOTERM_BP_FAT	GO:0048285~organelle fission	15	2.15517	0.0910537	MAD1L1, KIF11, PDS5A, KNTC1, AURKA, UBE2I, SMC3, NCAPD2, SPC24, NIPBL, NCAPG, BUB1, NEK9, CLIP1, NEK4	558	229	13528	1.58802	1	0.668654	81.5203
GOTERM_BP_FAT	GO:0022604~regulation of cell morphogenesis	10	1.43678	0.0913871	RTN4, PSEN1, TIAM1, RHOA, SMAD4, SMAD2, FGD6, TTC3, FN1, FGD4	558	131	13528	1.85067	1	0.668406	81.6398
GOTERM_BP_FAT	GO:0017038~protein import	10	1.43678	0.0913871	MFN2, MAPK1, XPO1, NUP98, XPO6, IPO11, IPO9, KPNA5, RANBP2, TNPO2	558	131	13528	1.85067	1	0.668406	81.6398
GOTERM_BP_FAT	GO:0010551~regulation of specific transcription from RNA polymerase II promoter	8	1.14943	0.0925016	TAF2, HDAC4, KDM1A, SMARCB1, CREB1, RXRA, PPARG, NCOR2	558	94	13528	2.0633	1	0.671417	82.034
GOTERM_BP_FAT	GO:0032259~methylation	7	1.00575	0.0925908	ATF7IP, DNMT1, CTCF, ICMT, RAB6A, NSD1, NSUN2	558	76	13528	2.23297	1	0.67015	82.0652
GOTERM_BP_FAT	GO:0033189~response to vitamin A	5	0.718391	0.0931775	DUSP1, CD44, TFRC, RXRA, PPARG	558	42	13528	2.88616	1	0.670948	82.2692
GOTERM_BP_FAT	GO:0001649~osteoblast differentiation	5	0.718391	0.0931775	SATB2, NF1, COL1A1, CBFB, GLI1	558	42	13528	2.88616	1	0.670948	82.2692
GOTERM_BP_FAT	GO:0050769~positive regulation of neurogenesis	6	0.862069	0.0948689	VEGFC, LYN, TIAM1, PPARG, RHOA, NPTN	558	59	13528	2.46546	1	0.676237	82.8451
GOTERM_BP_FAT	GO:0007517~muscle organ development	14	2.01149	0.0964663	MEF2A, RXRA, NF1, TIPARP, UTRN, PAX3, MBNL1, FLNB, FOXP1, FXR1, APP, EP300, MAPK14, RHOA	558	211	13528	1.60859	1	0.681035	83.3728
GOTERM_BP_FAT	GO:0048514~blood vessel morphogenesis	14	2.01149	0.0964663	RTN4, NF1, TIPARP, TGFBR2, NCL, ATP7A, SEMA5A, ZFP36L1, VEGFC, HIF1A, MAPK14, PLCD3, QKI, PLXND1	558	211	13528	1.60859	1	0.681035	83.3728
GOTERM_BP_FAT	GO:0048706~embryonic skeletal system development	7	1.00575	0.0971288	ACVR2A, SATB2, GFPT1, CHST11, TGFBR2, ZEB1, COL1A1	558	77	13528	2.20398	1	0.682058	83.5871
GOTERM_BP_FAT	GO:0010769~regulation of cell morphogenesis involved in differentiation	7	1.00575	0.0971288	RTN4, PSEN1, TIAM1, RHOA, SMAD4, SMAD2, TTC3	558	77	13528	2.20398	1	0.682058	83.5871
GOTERM_BP_FAT	GO:0002286~T cell activation during immune response	3	0.431034	0.0978255	ATP7A, ITGAL, PSEN1	558	13	13528	5.59471	1	0.683206	83.8096
GOTERM_BP_FAT	GO:0051084~'de novo' posttranslational protein folding	3	0.431034	0.0978255	SH3GLB1, ERO1L, UGGT1	558	13	13528	5.59471	1	0.683206	83.8096
GOTERM_BP_FAT	GO:0032844~regulation of homeostatic process	9	1.2931	0.0980719	IBTK, ACVR2A, HIF1A, LYN, CD44, MAPK14, NF1, SPI1, TERF2	558	114	13528	1.91398	1	0.682584	83.8876
GOTERM_BP_FAT	GO:0032147~activation of protein kinase activity	9	1.2931	0.0980719	PLCE1, ADCY7, PSEN1, DGKE, ADCY9, DGKD, TGFBR2, PPAP2A, PRKD3	558	114	13528	1.91398	1	0.682584	83.8876
GOTERM_BP_FAT	GO:0007093~mitotic cell cycle checkpoint	5	0.718391	0.0995716	MAD1L1, KNTC1, BUB1, TRRAP, ATM	558	43	13528	2.81904	1	0.686826	84.355
GOTERM_BP_FAT	GO:0000902~cell morphogenesis	21	3.01724	0.0997836	PTPRM, RYK, CREB1, RXRA, LIFR, STXBP1, PIP5K1C, STK4, RAB3IP, VASP, SEMA5A, ATP7A, IGF1R, APP, ANK1, HIF1A, ERBB2IP, BCL11B, RHOA, DST, FN1	558	356	13528	1.43011	1	0.686071	84.42

## Sheet: Molecular Function
Category	Term	Count	%	PValue	Genes	List Total	Pop Hits	Pop Total	Fold Enrichment	Bonferroni	Benjamini	FDR
GOTERM_MF_FAT	GO:0005524~ATP binding	106	15.2299	2.99891e-08	ADCY7, IDE, AURKA, CCT3, RAB1A, ATP2B1, ATP2B4, TLK1, DDX21, YARS, KIF5B, BRAF, ROCK1, SUCLG2, STK4, CLPX, MAPK1, ASCC3, NAV2, RARS, SMARCA5, NEK9, MAPK9, YME1L1, MAPK8, CSNK1G3, NEK4, MYO18A, NEK7, ENPP1, ADRBK2, MYO9B, EPHB4, UBE2D2, RUNX1, RECQL4, KIF3B, SMCHD1, RARS2, RYK, TAOK1, TGFBR2, MAP2K4, GARS, TRIO, ATAD2, SMG1, MYO1F, ATM, DDX6, ATP7A, ATP2A2, UBA2, GTF2F2, CDC42BPA, RAD54L2, MYO19, …	547	1477	12983	1.70339	2.23716e-05	2.23716e-05	4.56107e-05
GOTERM_MF_FAT	GO:0019899~enzyme binding	51	7.32759	4.34546e-08	CARHSP1, PDLIM5, VIM, MYO9B, AURKA, FER, UBQLN1, RAB3IP, IQGAP1, CUL2, IGF1R, ANK1, LONP2, RAPGEF6, RANBP2, SUPT5H, FGD6, EXOC2, AP3B1, FGD4, IBTK, PTPRK, ZMYM2, LYN, BRAF, ROCK1, TAOK1, STRN3, TGFBR2, UBE4B, IPO9, SMAD2, UBE2I, RB1, APPL1, PPP1CB, YWHAE, FLNA, NRIP1, MAPK1, SPAG9, HDAC4, PLCE1, HIF1A, CUL4A, GSK3B, MDM2, PEBP1, RAD54L2, SYTL3, ERC1	547	523	12983	2.31449	3.24166e-05	1.62084e-05	6.60903e-05
GOTERM_MF_FAT	GO:0032559~adenyl ribonucleotide binding	106	15.2299	6.01696e-08	ADCY7, IDE, AURKA, CCT3, RAB1A, ATP2B1, ATP2B4, TLK1, DDX21, YARS, KIF5B, BRAF, ROCK1, SUCLG2, STK4, CLPX, MAPK1, ASCC3, NAV2, RARS, SMARCA5, NEK9, MAPK9, YME1L1, MAPK8, CSNK1G3, NEK4, MYO18A, NEK7, ENPP1, ADRBK2, MYO9B, EPHB4, UBE2D2, RUNX1, RECQL4, KIF3B, SMCHD1, RARS2, RYK, TAOK1, TGFBR2, MAP2K4, GARS, TRIO, ATAD2, SMG1, MYO1F, ATM, DDX6, ATP7A, ATP2A2, UBA2, GTF2F2, CDC42BPA, RAD54L2, MYO19, …	547	1497	12983	1.68063	4.48855e-05	1.49621e-05	9.15122e-05
GOTERM_MF_FAT	GO:0008134~transcription factor binding	50	7.18391	6.14589e-08	TSG101, PPARG, RBM4, CTCF, ZEB1, CBFB, RAB1A, KDM1A, SIN3A, DIP2C, SND1, TBPL1, ATF7IP, CTBP1, TADA2A, RXRA, RBL1, RB1, STK4, FLNA, NRIP1, HIF1A, EP300, BPTF, MED17, PIAS2, LCOR, SRCAP, NSD1, MTDH, TFAP4, TRRAP, GNPTAB, ECD, TFDP2, NPAT, RUNX1, CHD4, TRIP12, PDCD11, CREB1, SMAD2, ICMT, HDAC4, GTF2F1, UBA2, GSK3B, DNMT1, RAD54L2, NCOR2	547	513	12983	2.31334	4.58473e-05	1.1462e-05	9.34732e-05
GOTERM_MF_FAT	GO:0000166~nucleotide binding	142	20.4023	1.99384e-07	RALY, ADCY7, IDE, RBM4, PGD, LEMD3, AURKA, CCT3, RAB1A, ATP2B1, KDM1A, ATP2B4, RAB23, RBMS3, TLK1, DDX21, PTBP2, YARS, ROCK1, BRAF, KIF5B, SUCLG2, HNRNPA2B1, STK4, CLPX, MAPK1, RBPMS, NNT, NAV1, NAV2, ASCC3, RARS, SMARCA5, MAPK9, NEK9, MAPK8, YME1L1, CSNK1G3, NEK4, RAB10, MYO18A, NEK7, ENPP1, ADRBK2, MYO9B, EPHB4, HADHB, UBE2D2, EIF3B, HNRNPC, ERO1L, RUNX1, RECQL4, KIF3B, SMCHD1, RARS2, TAOK1, RY…	547	2245	12983	1.50127	0.000148729	2.97477e-05	0.000303244
GOTERM_MF_FAT	GO:0030554~adenyl nucleotide binding	108	15.5172	2.38415e-07	ADCY7, IDE, AURKA, CCT3, RAB1A, ATP2B1, KDM1A, ATP2B4, TLK1, DDX21, YARS, KIF5B, BRAF, ROCK1, SUCLG2, STK4, CLPX, MAPK1, ASCC3, NAV2, RARS, SMARCA5, NEK9, MAPK9, YME1L1, MAPK8, CSNK1G3, NEK4, MYO18A, NEK7, ENPP1, ADRBK2, MYO9B, EPHB4, UBE2D2, ERO1L, RUNX1, RECQL4, KIF3B, SMCHD1, RARS2, RYK, TAOK1, TGFBR2, MAP2K4, GARS, TRIO, ATAD2, SMG1, MYO1F, ATM, DDX6, ATP7A, ATP2A2, UBA2, GTF2F2, CDC42BPA, RA…	547	1577	12983	1.62547	0.000177842	2.96425e-05	0.000362607
GOTERM_MF_FAT	GO:0001882~nucleoside binding	109	15.6609	3.92716e-07	ADCY7, IDE, AURKA, CCT3, RAB1A, ATP2B1, KDM1A, ATP2B4, TLK1, DDX21, YARS, KIF5B, BRAF, ROCK1, ACTN4, SUCLG2, STK4, CLPX, MAPK1, NAV2, ASCC3, RARS, SMARCA5, NEK9, MAPK9, YME1L1, MAPK8, CSNK1G3, NEK4, MYO18A, NEK7, ENPP1, ADRBK2, MYO9B, EPHB4, UBE2D2, ERO1L, RUNX1, RECQL4, KIF3B, SMCHD1, RARS2, RYK, TAOK1, TGFBR2, MAP2K4, GARS, TRIO, ATAD2, SMG1, MYO1F, ATM, DDX6, ATP7A, ATP2A2, UBA2, GTF2F2, CDC42…	547	1612	12983	1.6049	0.000292923	4.18514e-05	0.000597282
GOTERM_MF_FAT	GO:0001883~purine nucleoside binding	108	15.5172	5.03873e-07	ADCY7, IDE, AURKA, CCT3, RAB1A, ATP2B1, KDM1A, ATP2B4, TLK1, DDX21, YARS, KIF5B, BRAF, ROCK1, SUCLG2, STK4, CLPX, MAPK1, ASCC3, NAV2, RARS, SMARCA5, NEK9, MAPK9, YME1L1, MAPK8, CSNK1G3, NEK4, MYO18A, NEK7, ENPP1, ADRBK2, MYO9B, EPHB4, UBE2D2, ERO1L, RUNX1, RECQL4, KIF3B, SMCHD1, RARS2, RYK, TAOK1, TGFBR2, MAP2K4, GARS, TRIO, ATAD2, SMG1, MYO1F, ATM, DDX6, ATP7A, ATP2A2, UBA2, GTF2F2, CDC42BPA, RA…	547	1601	12983	1.60111	0.000375819	4.69851e-05	0.000766341
GOTERM_MF_FAT	GO:0032555~purine ribonucleotide binding	114	16.3793	1.26679e-05	ADCY7, IDE, AURKA, CCT3, RAB1A, ATP2B1, ATP2B4, RAB23, TLK1, DDX21, YARS, KIF5B, BRAF, ROCK1, SUCLG2, STK4, CLPX, MAPK1, NAV2, ASCC3, RARS, SMARCA5, MAPK9, NEK9, MAPK8, YME1L1, CSNK1G3, NEK4, RAB10, MYO18A, NEK7, ENPP1, ADRBK2, MYO9B, EPHB4, UBE2D2, RUNX1, RECQL4, KIF3B, SMCHD1, RARS2, RYK, TAOK1, TGFBR2, MAP2K4, GARS, TRIO, ATAD2, SMG1, MYO1F, ATM, DDX6, ATP7A, ATP2A2, UBA2, GTF2F2, CDC42BPA, RA…	547	1836	12983	1.47374	0.00940577	0.00104948	0.0192649
GOTERM_MF_FAT	GO:0032553~ribonucleotide binding	114	16.3793	1.26679e-05	ADCY7, IDE, AURKA, CCT3, RAB1A, ATP2B1, ATP2B4, RAB23, TLK1, DDX21, YARS, KIF5B, BRAF, ROCK1, SUCLG2, STK4, CLPX, MAPK1, NAV2, ASCC3, RARS, SMARCA5, MAPK9, NEK9, MAPK8, YME1L1, CSNK1G3, NEK4, RAB10, MYO18A, NEK7, ENPP1, ADRBK2, MYO9B, EPHB4, UBE2D2, RUNX1, RECQL4, KIF3B, SMCHD1, RARS2, RYK, TAOK1, TGFBR2, MAP2K4, GARS, TRIO, ATAD2, SMG1, MYO1F, ATM, DDX6, ATP7A, ATP2A2, UBA2, GTF2F2, CDC42BPA, RA…	547	1836	12983	1.47374	0.00940577	0.00104948	0.0192649
GOTERM_MF_FAT	GO:0003723~RNA binding	55	7.9023	2.18902e-05	HNRNPA1L2, RALY, XPO1, ZC3HAV1, XPO5, RBM4, SYNJ1, SPI1, SNRPD1, ZNF638, ANKRD17, PUM1, RBMS3, QKI, DDX21, PUM2, PTBP2, RC3H1, YARS, RBM41, HNRNPA2B1, G3BP1, G3BP2, MBNL1, NCL, RSL1D1, RBPMS, AQR, TAF15, UBR5, TRUB1, MATR3, AGFG1, TRA2B, ZFP36L1, EXOSC10, TROVE2, EIF3B, CSDE1, HNRNPC, TNRC6B, RBM27, TNRC6A, NSUN2, PDCD11, CSTF3, RBM23, DDX6, FXR1, ATXN1, NOP14, PHAX, ATXN2, DCP2, DDX51	547	718	12983	1.81813	0.0161977	0.0016317	0.0332878
GOTERM_MF_FAT	GO:0046914~transition metal ion binding	158	22.7011	2.45938e-05	MOCOS, ZC3HAV1, PDLIM5, UTRN, IDE, RBM4, ZNF827, RNF216, ZNF638, EPT1, APP, PTGIS, TRIM44, RNF38, ZNF394, ASPH, RC3H1, TADA2A, ROCK1, BRAF, RREB1, DTX3L, RXRA, MTA3, NPEPPS, NUPL2, PPP1CB, BRAP, CLPX, TRIM37, ADAMTS6, TRIM35, ZNF236, EP300, UBR5, MLLT10, ACAP2, CLIP1, PRDM2, PIAS2, YME1L1, ANKFY1, AGFG1, MRE11A, ASAP2, AKAP13, MYO9B, ZC3H6, TTC3, SLC11A2, ARIH1, CEPT1, OTUD7B, RNF10, FGD6, RNF13,…	547	2785	12983	1.34654	0.0181799	0.00166654	0.0373983
GOTERM_MF_FAT	GO:0017076~purine nucleotide binding	116	16.6667	3.30014e-05	ADCY7, IDE, AURKA, CCT3, RAB1A, ATP2B1, KDM1A, ATP2B4, RAB23, TLK1, DDX21, YARS, BRAF, ROCK1, KIF5B, SUCLG2, STK4, CLPX, MAPK1, NAV2, ASCC3, RARS, SMARCA5, MAPK9, NEK9, MAPK8, YME1L1, CSNK1G3, NEK4, RAB10, MYO18A, NEK7, ENPP1, ADRBK2, MYO9B, EPHB4, UBE2D2, ERO1L, RUNX1, RECQL4, KIF3B, SMCHD1, RARS2, RYK, TAOK1, TGFBR2, MAP2K4, GARS, TRIO, ATAD2, SMG1, MYO1F, ATM, DDX6, ATP7A, ATP2A2, UBA2, GTF2F2…	547	1918	12983	1.43548	0.0243189	0.00204952	0.0501803
GOTERM_MF_FAT	GO:0008270~zinc ion binding	134	19.2529	4.94477e-05	ZC3HAV1, PDLIM5, UTRN, IDE, RBM4, ZNF827, RNF216, ZNF638, APP, TRIM44, RNF38, ZNF394, RC3H1, TADA2A, ROCK1, BRAF, RREB1, DTX3L, RXRA, MTA3, NPEPPS, NUPL2, BRAP, CLPX, TRIM37, ADAMTS6, TRIM35, ZNF236, EP300, UBR5, MLLT10, ACAP2, CLIP1, PRDM2, YME1L1, PIAS2, ANKFY1, AGFG1, ASAP2, AKAP13, MYO9B, ZC3H6, TTC3, ARIH1, OTUD7B, RNF10, FGD6, RNF13, FGD4, TAF2, ZNF398, SETDB1, RECQL4, ZMYM2, NPLOC4, ZBTB46…	547	2311	12983	1.37623	0.0362168	0.00283358	0.0751789
GOTERM_MF_FAT	GO:0019787~small conjugating protein ligase activity	20	2.87356	7.04097e-05	UBE2Z, TSG101, UBE2G1, UBE4B, CBL, UBE2I, TMEM189, BRAP, UBE2R2, ARIH1, UBE2D2, HUWE1, UBR5, MDM2, PIAS2, ITCH, FBXL3, TRIP12, HECTD1, FBXO7	547	166	12983	2.85963	0.0511718	0.00374494	0.107033
GOTERM_MF_FAT	GO:0030695~GTPase regulator activity	35	5.02874	9.32664e-05	AGFG1, ASAP2, AKAP13, RABGAP1L, MYO9B, FER, ITSN2, IQGAP1, FAM13B, RAB3IP, ARHGAP12, EVI5, GBF1, TIAM1, RASGRP1, RAPGEF6, FGD6, FGD4, RASA2, GDI2, ARHGEF7, NF1, ARHGEF19, TRIO, ARHGAP29, RICTOR, DOCK5, TBC1D22A, USP6NL, PLCE1, GAPVD1, ACAP2, CDC42BPA, SYTL3, ERC1	547	404	12983	2.05624	0.0672145	0.00462792	0.141756
GOTERM_MF_FAT	GO:0016881~acid-amino acid ligase activity	22	3.16092	0.000113061	UBE2Z, TSG101, UBE2G1, UBE4B, CBL, HACE1, UBE2I, TMEM189, BRAP, UBE2R2, ARIH1, UBE2D2, HUWE1, UBR5, MDM2, PIAS2, ITCH, FBXL3, TRIP12, RNF41, HECTD1, FBXO7	547	201	12983	2.59785	0.0808891	0.00525791	0.171817
GOTERM_MF_FAT	GO:0060589~nucleoside-triphosphatase regulator activity	35	5.02874	0.000141813	AGFG1, ASAP2, AKAP13, RABGAP1L, MYO9B, FER, ITSN2, IQGAP1, FAM13B, RAB3IP, ARHGAP12, EVI5, GBF1, TIAM1, RASGRP1, RAPGEF6, FGD6, FGD4, RASA2, GDI2, ARHGEF7, NF1, ARHGEF19, TRIO, ARHGAP29, RICTOR, DOCK5, TBC1D22A, USP6NL, PLCE1, GAPVD1, ACAP2, CDC42BPA, SYTL3, ERC1	547	413	12983	2.01143	0.100395	0.00620418	0.215466
GOTERM_MF_FAT	GO:0005083~small GTPase regulator activity	26	3.73563	0.000231626	AGFG1, ASAP2, AKAP13, RABGAP1L, MYO9B, ITSN2, FER, IQGAP1, EVI5, GBF1, TIAM1, FGD6, FGD4, RASA2, GDI2, ARHGEF7, NF1, ARHGEF19, TRIO, ARHGAP29, TBC1D22A, USP6NL, ACAP2, CDC42BPA, SYTL3, ERC1	547	274	12983	2.25222	0.158705	0.0095548	0.351703
GOTERM_MF_FAT	GO:0016563~transcription activator activity	34	4.88506	0.0002677	RSF1, TFAP4, TSG101, RBM4, PPARG, CTCF, TRRAP, PAX3, ZEB1, MYBL1, CBFB, GLI1, ECD, NPAT, RUNX1, TBPL1, ZNF398, RREB1, RXRA, SMAD4, SMAD2, ICMT, ARID1A, RB1, AFF1, TMEM189, NRIP1, HDAC4, EP300, MED17, GTF2F1, SMARCA5, PIAS2, SRCAP	547	410	12983	1.96826	0.181049	0.0104571	0.406374
GOTERM_MF_FAT	GO:0030528~transcription regulator activity	91	13.0747	0.000370753	BACH1, MEF2A, BACH2, RSF1, ZNF81, TSG101, RBM4, PPARG, SPI1, CTCF, DEK, ZKSCAN1, ZEB1, PAX3, CBFB, GLI1, KDM1A, SIN3A, SND1, ZNF394, SUPT5H, KDM5B, TBPL1, ATF7IP, SATB2, CTBP1, TADA2A, RREB1, RXRA, STRN3, MTA3, ADNP, FOXN2, UBE2I, ARID1A, RB1, FOXJ3, TMEM189, NRIP1, ZNF236, BRWD1, EP300, HIF1A, BPTF, MED17, MLLT10, ASH1L, ZNF277, SMARCA5, MDM2, PRDM2, PIAS2, LCOR, NSD1, SRCAP, CLOCK, TFAP4, SOX5,…	547	1512	12983	1.42849	0.241667	0.0137364	0.562398
GOTERM_MF_FAT	GO:0019900~kinase binding	19	2.72989	0.000544404	IBTK, PTPRK, BRAF, TAOK1, PDLIM5, TGFBR2, VIM, RB1, FER, UBQLN1, APPL1, PPP1CB, FLNA, MAPK1, SPAG9, IGF1R, GSK3B, PEBP1, RAD54L2	547	179	12983	2.51935	0.333847	0.0191587	0.824793
GOTERM_MF_FAT	GO:0051020~GTPase binding	14	2.01149	0.0006452	ROCK1, MYO9B, IPO9, FER, FLNA, RAB3IP, PLCE1, RAPGEF6, SYTL3, RANBP2, ERC1, FGD6, EXOC2, FGD4	547	109	12983	3.04852	0.382128	0.0216475	0.976803
GOTERM_MF_FAT	GO:0016879~ligase activity, forming carbon-nitrogen bonds	22	3.16092	0.000752747	UBE2Z, TSG101, UBE2G1, UBE4B, CBL, HACE1, UBE2I, TMEM189, BRAP, UBE2R2, ARIH1, UBE2D2, HUWE1, UBR5, MDM2, PIAS2, ITCH, FBXL3, TRIP12, RNF41, HECTD1, FBXO7	547	231	12983	2.26047	0.429796	0.0241285	1.13876
GOTERM_MF_FAT	GO:0031267~small GTPase binding	13	1.86782	0.00106581	PLCE1, ROCK1, RAPGEF6, IPO9, MYO9B, SYTL3, RANBP2, FER, ERC1, FGD6, FLNA, EXOC2, FGD4	547	101	12983	3.05499	0.548653	0.0326033	1.60878
GOTERM_MF_FAT	GO:0019901~protein kinase binding	16	2.29885	0.00132735	IBTK, PTPRK, BRAF, TAOK1, PDLIM5, TGFBR2, VIM, FER, APPL1, PPP1CB, FLNA, SPAG9, MAPK1, GSK3B, PEBP1, RAD54L2	547	147	12983	2.58339	0.628744	0.0388593	1.99985
GOTERM_MF_FAT	GO:0005085~guanyl-nucleotide exchange factor activity	16	2.29885	0.0018556	ARHGEF7, ARHGEF19, AKAP13, TRIO, ITSN2, RICTOR, DOCK5, RAB3IP, PLCE1, GAPVD1, GBF1, TIAM1, RASGRP1, RAPGEF6, FGD6, FGD4	547	152	12983	2.49841	0.749817	0.0518959	2.78529
GOTERM_MF_FAT	GO:0016887~ATPase activity	27	3.87931	0.00189059	RSF1, IDE, MYO9B, ATP2B1, ATP2B4, LONP2, CHD1, DDX21, DYNC1H1, CHD4, ATP8B4, ATF7IP, RECQL4, G3BP1, ATAD2, CLPX, DDX6, ATP7A, BPTF, ATP2A2, ASCC3, GTF2F2, SMARCA5, MYO18A, SPAST, DDX51, ATP8A1	547	334	12983	1.91869	0.756275	0.0509423	2.8371
GOTERM_MF_FAT	GO:0019992~diacylglycerol binding	10	1.43678	0.00207667	ROCK1, DGKE, BRAF, DGKD, RASGRP1, CDC42BPA, AKAP13, MYO9B, ARHGAP29, PRKD3	547	68	12983	3.49043	0.787923	0.0538801	3.11225
GOTERM_MF_FAT	GO:0004386~helicase activity	15	2.15517	0.0022957	RECQL4, G3BP1, DDX6, CHD9, CHD7, NAV2, ASCC3, GTF2F2, SMARCA5, CHD1, RAD54L2, DDX21, SRCAP, CHD4, DDX51	547	140	12983	2.54303	0.819957	0.057409	3.43517
GOTERM_MF_FAT	GO:0004674~protein serine/threonine kinase activity	32	4.5977	0.0024542	ADRBK2, AKAP13, AURKA, EXOSC10, BUB1, TLK1, AKT3, AKT2, ROCK1, BRAF, TRPM7, TAOK1, MAP2K4, TGFBR2, TRIO, SMG1, STK4, ATM, MAPK1, ACVR2A, MAPK14, GSK3B, HIPK3, CDC42BPA, MAPK9, NEK9, MAPK8, CSNK1G3, NEK4, PRKD3, MELK, NEK7	547	430	12983	1.76632	0.840081	0.0592735	3.66823
GOTERM_MF_FAT	GO:0003712~transcription cofactor activity	28	4.02299	0.00297241	TFAP4, TSG101, RBM4, CTCF, ZEB1, TRRAP, CBFB, SIN3A, SND1, ECD, NPAT, TFDP2, TBPL1, ATF7IP, TADA2A, RXRA, CREB1, ICMT, RB1, NRIP1, EP300, MED17, GTF2F1, RAD54L2, PIAS2, NSD1, SRCAP, NCOR2	547	363	12983	1.83079	0.891469	0.0691305	4.42653
GOTERM_MF_FAT	GO:0004672~protein kinase activity	41	5.8908	0.00313028	POLR2E, ADRBK2, AKAP13, AURKA, FER, EPHB4, EXOSC10, IGF1R, BUB1, TLK1, AKT3, CRIM1, AKT2, PDK1, LYN, ROCK1, BRAF, TAOK1, TRPM7, RYK, MAP2K4, TGFBR2, TRIO, SMG1, STK4, ATM, MAPK1, ACVR2A, MAPK14, GSK3B, HIPK3, CDC42BPA, NEK9, MAPK9, MAPK8, CSNK1G3, NEK4, ABL2, PRKD3, MELK, NEK7	547	606	12983	1.60583	0.903562	0.0704821	4.65644
GOTERM_MF_FAT	GO:0004842~ubiquitin-protein ligase activity	15	2.15517	0.00359729	UBE2Z, UBE2G1, UBE4B, CBL, BRAP, UBE2R2, UBE2D2, HUWE1, UBR5, MDM2, ITCH, FBXL3, TRIP12, HECTD1, FBXO7	547	147	12983	2.42193	0.932012	0.0782371	5.33351
GOTERM_MF_FAT	GO:0016564~transcription repressor activity	25	3.59195	0.00383622	RSF1, TSG101, PPARG, CTCF, PAX3, ZEB1, KDM1A, SIN3A, NPAT, KDM5B, ATF7IP, CTBP1, JARID2, STRN3, ZNF24, UBE2I, RB1, FOXP1, NRIP1, ATXN1, HDAC4, MDM2, RFX3, NSD1, NCOR2	547	316	12983	1.87776	0.943149	0.0808749	5.67817
GOTERM_MF_FAT	GO:0003677~DNA binding	123	17.6724	0.00451772	MEF2A, ZNF827, BBX, LEMD3, ZNF638, CBFB, KDM1A, APP, SIN3A, MIER1, ZNF394, TBPL1, SATB2, TADA2A, RREB1, RCOR1, RXRA, STRN3, HNRNPA2B1, MTA3, FOXN2, ARID1A, ZNF236, EP300, HIF1A, HUWE1, MLLT10, SMARCA5, PRDM2, PIAS2, MYO18A, RAD23B, AGFG1, TFAP4, GPBP1L1, MRE11A, SOX5, MYBL1, TFDP2, OTUD7B, ARNTL2, RUNX1, TAF2, ZNF398, SETDB1, RECQL4, SETDB2, ZMYM4, RFX7, SMAD4, ATAD2, SMAD2, ZBTB44, FOXP1, ATM, P…	547	2331	12983	1.25242	0.965879	0.0919993	6.65482
GOTERM_MF_FAT	GO:0017016~Ras GTPase binding	11	1.58046	0.00480851	PLCE1, ROCK1, RAPGEF6, IPO9, MYO9B, SYTL3, RANBP2, FER, ERC1, FLNA, EXOC2	547	91	12983	2.86906	0.972561	0.095057	7.06866
GOTERM_MF_FAT	GO:0003705~RNA polymerase II transcription factor activity, enhancer binding	7	1.00575	0.0053822	HIF1A, TFAP4, CREB1, RFX3, PAX3, FOXP1, GLI1	547	39	12983	4.26011	0.982154	0.103099	7.88011
GOTERM_MF_FAT	GO:0030145~manganese ion binding	15	2.15517	0.00544652	GALNT2, PHLPP2, GALNT7, MRE11A, TGFBR2, SMG1, EPT1, XPNPEP3, PPP1CB, SLC11A2, ACVR2A, CEPT1, DCP2, ABL2, B4GALT5	547	154	12983	2.31184	0.982994	0.101668	7.97067
GOTERM_MF_FAT	GO:0042623~ATPase activity, coupled	22	3.16092	0.00545814	RECQL4, G3BP1, MYO9B, CLPX, DDX6, ATP7A, ATP2B1, ATP2B4, LONP2, BPTF, ATP2A2, ASCC3, GTF2F2, CHD1, DDX21, DYNC1H1, MYO18A, CHD4, SPAST, DDX51, ATP8A1, ATP8B4	547	272	12983	1.91974	0.983142	0.0993966	7.98702
GOTERM_MF_FAT	GO:0046872~metal ion binding	203	29.1667	0.00548148	MOCOS, SLC9A8, ADCY7, PDLIM5, UTRN, RNF216, EPT1, ZNF638, ITSN2, ATP2B1, APP, ATP2B4, ZNF394, ROCK1, BRAF, TADA2A, RREB1, RXRA, BRAP, ADAMTS6, ZNF236, UBR5, MLLT10, ACAP2, NEK9, YME1L1, PIAS2, PRDM2, NEK4, NEK7, ENPP1, MRE11A, ASAP2, AKAP13, MYO9B, SLC11A2, ARIH1, ZNF398, RECQL4, NPLOC4, ZBTB46, TGFBR2, TKT, KCNK2, ZBTB44, TAX1BP1, BFAR, ATP2A2, DCP2, CDC42BPA, SYTL3, ARSB, ARSE, LDLR, SUSD1, PPA…	547	4140	12983	1.16381	0.983435	0.0974317	8.01987
GOTERM_MF_FAT	GO:0008022~protein C-terminus binding	14	2.01149	0.00646335	ATXN1, ATXN2, CTBP1, EP300, NIPBL, ATP2A2, CEP135, MRE11A, VIM, NPAT, OPTN, NCL, DST, TERF2	547	141	12983	2.35666	0.992072	0.111289	9.39136
GOTERM_MF_FAT	GO:0043169~cation binding	203	29.1667	0.00846929	MOCOS, SLC9A8, ADCY7, PDLIM5, UTRN, RNF216, EPT1, ZNF638, ITSN2, ATP2B1, APP, ATP2B4, ZNF394, ROCK1, BRAF, TADA2A, RREB1, RXRA, BRAP, ADAMTS6, ZNF236, UBR5, MLLT10, ACAP2, NEK9, YME1L1, PIAS2, PRDM2, NEK4, NEK7, ENPP1, MRE11A, ASAP2, AKAP13, MYO9B, SLC11A2, ARIH1, ZNF398, RECQL4, NPLOC4, ZBTB46, TGFBR2, TKT, KCNK2, ZBTB44, TAX1BP1, BFAR, ATP2A2, DCP2, CDC42BPA, SYTL3, ARSB, ARSE, LDLR, SUSD1, PPA…	547	4179	12983	1.15295	0.998244	0.140214	12.1341
GOTERM_MF_FAT	GO:0003713~transcription coactivator activity	18	2.58621	0.00897214	TFAP4, TSG101, RXRA, RBM4, ICMT, RB1, ZEB1, TRRAP, CBFB, NRIP1, EP300, MED17, GTF2F1, ECD, NPAT, PIAS2, SRCAP, TBPL1	547	214	12983	1.99639	0.998798	0.144748	12.8094
GOTERM_MF_FAT	GO:0015085~calcium ion transmembrane transporter activity	4	0.574713	0.0122481	ATP2B1, SLC8A1, ATP2B4, ATP2A2	547	12	12983	7.91164	0.999898	0.188558	17.0914
GOTERM_MF_FAT	GO:0005099~Ras GTPase activator activity	10	1.43678	0.0141576	GDI2, EVI5, NF1, RABGAP1L, MYO9B, ARHGAP29, IQGAP1, TBC1D22A, RASA2, USP6NL	547	91	12983	2.60823	0.999976	0.210518	19.4959
GOTERM_MF_FAT	GO:0003702~RNA polymerase II transcription factor activity	19	2.72989	0.0148988	TFAP4, CREB1, RXRA, RBM4, DEK, PAX3, FOXP1, CBFB, GLI1, HIF1A, MED17, GTF2F1, ASH1L, GTF2F2, SMARCA5, MLLT1, RFX3, LCOR, TBPL1	547	244	12983	1.84821	0.999986	0.216071	20.4115
GOTERM_MF_FAT	GO:0043167~ion binding	203	29.1667	0.0161206	MOCOS, SLC9A8, ADCY7, PDLIM5, UTRN, RNF216, EPT1, ZNF638, ITSN2, ATP2B1, APP, ATP2B4, ZNF394, ROCK1, BRAF, TADA2A, RREB1, RXRA, BRAP, ADAMTS6, ZNF236, UBR5, MLLT10, ACAP2, NEK9, YME1L1, PIAS2, PRDM2, NEK4, NEK7, ENPP1, MRE11A, ASAP2, AKAP13, MYO9B, SLC11A2, ARIH1, ZNF398, RECQL4, NPLOC4, ZBTB46, TGFBR2, TKT, KCNK2, ZBTB44, TAX1BP1, BFAR, ATP2A2, DCP2, CDC42BPA, SYTL3, ARSB, ARSE, LDLR, SUSD1, PPA…	547	4241	12983	1.1361	0.999995	0.227371	21.8997
GOTERM_MF_FAT	GO:0031625~ubiquitin protein ligase binding	6	0.862069	0.0165704	CUL2, LYN, CUL4A, SMAD2, AURKA, RB1	547	36	12983	3.95582	0.999996	0.228708	22.441
GOTERM_MF_FAT	GO:0008276~protein methyltransferase activity	7	1.00575	0.0178032	SETDB1, SETDB2, ASH1L, PCMTD1, ICMT, PRDM2, NSD1	547	50	12983	3.32289	0.999998	0.239278	23.9067
GOTERM_MF_FAT	GO:0004707~MAP kinase activity	4	0.574713	0.0190387	MAPK1, MAPK14, MAPK9, MAPK8	547	14	12983	6.78141	0.999999	0.249335	25.3494
GOTERM_MF_FAT	GO:0043566~structure-specific DNA binding	13	1.86782	0.0192699	RECQL4, RAD23B, MSH3, RXRA, CREB1, MRE11A, HNRNPA2B1, SMAD2, CTCF, ZNF638, ZEB1, ANKRD17, TERF2	547	145	12983	2.12796	1	0.247701	25.6166
GOTERM_MF_FAT	GO:0003779~actin binding	23	3.3046	0.0195786	ENAH, PHACTR4, ACTN4, EPB41, TRPM7, PDLIM5, CAPZA1, UTRN, MYO1F, MYO9B, FER, FLNB, FLNA, VASP, ARPC1B, SYNE1, ARPC2, TMOD2, SNTB2, TMOD3, MYO19, DST, FGD4	547	326	12983	1.67455	1	0.24698	25.9719
GOTERM_MF_FAT	GO:0003690~double-stranded DNA binding	10	1.43678	0.0207354	RECQL4, ANKRD17, MSH3, MRE11A, CREB1, RXRA, SMAD2, ZEB1, ZNF638, TERF2	547	97	12983	2.4469	1	0.255415	27.2892
GOTERM_MF_FAT	GO:0003700~transcription factor activity	55	7.9023	0.0220169	BACH1, MEF2A, BACH2, ZNF81, PPARG, SPI1, ZKSCAN1, CTCF, PAX3, ZEB1, CBFB, GLI1, KDM1A, ZNF394, KDM5B, SATB2, CTBP1, TADA2A, RXRA, STRN3, MTA3, ADNP, FOXN2, RB1, FOXJ3, ZNF236, HIF1A, EP300, MLLT10, ZNF277, PRDM2, LCOR, CLOCK, TFAP4, SOX5, NFYB, ZFP36L1, REL, NPAT, TFDP2, GATAD2B, ARNTL2, RUNX1, CREB1, CBL, ZNF24, AFF4, SMAD4, ATAD2, SMAD2, AFF1, FOXP1, STAT2, RFX3, NFIC	547	975	12983	1.33889	1	0.26476	28.7231
GOTERM_MF_FAT	GO:0008092~cytoskeletal protein binding	32	4.5977	0.0222694	ENAH, PDLIM5, CAPZA1, UTRN, MYO9B, FER, HOOK3, GLI1, ANK1, PACSIN2, ARPC2, RHOA, SNTB2, FGD4, PHACTR4, ACTN4, EPB41, KIF5B, TRPM7, MYO1F, FLNB, FLNA, VASP, ARPC1B, SPAG9, SYNE1, TMOD2, CLIP1, TMOD3, MYO19, DST, SPAST	547	504	12983	1.50698	1	0.263221	29.0024
GOTERM_MF_FAT	GO:0015082~di-, tri-valent inorganic cation transmembrane transporter activity	6	0.862069	0.0228458	SLC11A2, ATP7A, ATP2B1, SLC8A1, ATP2B4, ATP2A2	547	39	12983	3.65153	1	0.264989	29.6364
GOTERM_MF_FAT	GO:0005096~GTPase activator activity	17	2.44253	0.0235468	GDI2, AGFG1, NF1, ARHGEF19, ASAP2, RABGAP1L, MYO9B, ARHGAP29, FAM13B, IQGAP1, TBC1D22A, USP6NL, ARHGAP12, GAPVD1, EVI5, ACAP2, RASA2	547	220	12983	1.83406	1	0.267916	30.4002
GOTERM_MF_FAT	GO:0016909~SAP kinase activity	3	0.431034	0.0236595	MAPK14, MAPK9, MAPK8	547	6	12983	11.8675	1	0.265061	30.5222
GOTERM_MF_FAT	GO:0003682~chromatin binding	13	1.86782	0.024409	CHD9, SATB2, CHD7, ATXN7, SMARCA5, ADNP, CHD1, CTCF, ZEB1, PAX3, NSD1, CHD4, GLI1	547	150	12983	2.05703	1	0.268354	31.3291
GOTERM_MF_FAT	GO:0051219~phosphoprotein binding	5	0.718391	0.0251817	MAPK1, LYN, CD44, RB1, YWHAE	547	27	12983	4.39536	1	0.271743	32.1516
GOTERM_MF_FAT	GO:0008047~enzyme activator activity	23	3.3046	0.02599	GDI2, AGFG1, TAOK1, NF1, ARHGEF19, ASAP2, RABGAP1L, AZIN1, MYO9B, ARHGAP29, TBC1D22A, CLPX, FAM13B, IQGAP1, ARHGAP12, USP6NL, APP, GAPVD1, EVI5, UBA2, ACAP2, RASA2, FN1	547	335	12983	1.62956	1	0.275336	33.0022
GOTERM_MF_FAT	GO:0008565~protein transporter activity	9	1.2931	0.0297091	XPO1, XPO6, XPO5, IPO11, IPO9, KPNA5, TNPO2, SEC62, AP3B1	547	87	12983	2.45534	1	0.304333	36.7892
GOTERM_MF_FAT	GO:0004725~protein tyrosine phosphatase activity	10	1.43678	0.030903	PTPRK, MTMR3, PTPRM, MTMR1, DUSP1, PTPN14, PTPN22, DNAJC6, PTPN12, DUSP6	547	104	12983	2.2822	1	0.310442	37.9619
GOTERM_MF_FAT	GO:0010843~promoter binding	7	1.00575	0.031854	TAF2, HDAC4, KDM1A, RXRA, SMAD4, CTCF, SMAD2	547	57	12983	2.91481	1	0.314318	38.8814
GOTERM_MF_FAT	GO:0016308~1-phosphatidylinositol-4-phosphate 5-kinase activity	3	0.431034	0.032211	PIKFYVE, PIP5K1C, PIP4K2A	547	7	12983	10.1721	1	0.313239	39.2233
GOTERM_MF_FAT	GO:0005089~Rho guanyl-nucleotide exchange factor activity	8	1.14943	0.0355882	TIAM1, ARHGEF7, ARHGEF19, TRIO, AKAP13, ITSN2, FGD6, FGD4	547	74	12983	2.56594	1	0.336076	42.3702
GOTERM_MF_FAT	GO:0008013~beta-catenin binding	5	0.718391	0.0356447	CTNNBIP1, PTPRK, PSEN1, GSK3B, LZIC	547	30	12983	3.95582	1	0.33244	42.4214
GOTERM_MF_FAT	GO:0050839~cell adhesion molecule binding	5	0.718391	0.0356447	ITGAL, PTPRM, PSEN1, NPTN, FER	547	30	12983	3.95582	1	0.33244	42.4214
GOTERM_MF_FAT	GO:0046965~retinoid X receptor binding	3	0.431034	0.0417696	PPARG, NSD1, NRIP1	547	8	12983	8.90059	1	0.373798	47.7393
GOTERM_MF_FAT	GO:0035257~nuclear hormone receptor binding	8	1.14943	0.0427838	MED17, RXRA, PPARG, PIAS2, RB1, NSD1, TRIP12, NRIP1	547	77	12983	2.46597	1	0.376712	48.5742
GOTERM_MF_FAT	GO:0016279~protein-lysine N-methyltransferase activity	5	0.718391	0.0438208	SETDB1, SETDB2, ASH1L, PRDM2, NSD1	547	32	12983	3.70858	1	0.379696	49.4151
GOTERM_MF_FAT	GO:0016278~lysine N-methyltransferase activity	5	0.718391	0.0438208	SETDB1, SETDB2, ASH1L, PRDM2, NSD1	547	32	12983	3.70858	1	0.379696	49.4151
GOTERM_MF_FAT	GO:0018024~histone-lysine N-methyltransferase activity	5	0.718391	0.0438208	SETDB1, SETDB2, ASH1L, PRDM2, NSD1	547	32	12983	3.70858	1	0.379696	49.4151
GOTERM_MF_FAT	GO:0004721~phosphoprotein phosphatase activity	13	1.86782	0.0457895	PTPRK, PHLPP2, PTPRM, PTPN14, PTPN22, PPP1CB, PTPN12, MTMR3, MTMR1, DUSP1, DNAJC6, PPAP2B, DUSP6	547	165	12983	1.87002	1	0.388888	50.9761
GOTERM_MF_FAT	GO:0016876~ligase activity, forming aminoacyl-tRNA and related compounds	6	0.862069	0.0464251	WARS, YARS, RARS2, NARS, RARS, GARS	547	47	12983	3.02999	1	0.388927	51.4705
GOTERM_MF_FAT	GO:0016875~ligase activity, forming carbon-oxygen bonds	6	0.862069	0.0464251	WARS, YARS, RARS2, NARS, RARS, GARS	547	47	12983	3.02999	1	0.388927	51.4705
GOTERM_MF_FAT	GO:0004812~aminoacyl-tRNA ligase activity	6	0.862069	0.0464251	WARS, YARS, RARS2, NARS, RARS, GARS	547	47	12983	3.02999	1	0.388927	51.4705
GOTERM_MF_FAT	GO:0005388~calcium-transporting ATPase activity	3	0.431034	0.0522357	ATP2B1, ATP2B4, ATP2A2	547	9	12983	7.91164	1	0.422042	55.7784
GOTERM_MF_FAT	GO:0016671~oxidoreductase activity, acting on sulfur group of donors, disulfide as acceptor	3	0.431034	0.0522357	TXN2, ERO1L, MSRB3	547	9	12983	7.91164	1	0.422042	55.7784
GOTERM_MF_FAT	GO:0008026~ATP-dependent helicase activity	9	1.2931	0.0539992	RECQL4, ASCC3, GTF2F2, G3BP1, CHD1, DDX21, CHD4, DDX51, DDX6	547	98	12983	2.17974	1	0.428573	57.0135
GOTERM_MF_FAT	GO:0070035~purine NTP-dependent helicase activity	9	1.2931	0.0539992	RECQL4, ASCC3, GTF2F2, G3BP1, CHD1, DDX21, CHD4, DDX51, DDX6	547	98	12983	2.17974	1	0.428573	57.0135
GOTERM_MF_FAT	GO:0008171~O-methyltransferase activity	3	0.431034	0.0635164	PCMTD1, ICMT, COMT	547	10	12983	7.12048	1	0.479379	63.1409
GOTERM_MF_FAT	GO:0032403~protein complex binding	14	2.01149	0.0703322	SLC11A2, PHIP, IGF1R, ACVR2A, GRB10, ACTN4, LYN, ERBB2IP, ENPP1, TXN2, STRN3, COL3A1, DST, COL5A1	547	196	12983	1.69535	1	0.511221	67.0166
GOTERM_MF_FAT	GO:0051015~actin filament binding	6	0.862069	0.0710262	ACTN4, UTRN, MYO9B, DST, FLNA, FGD4	547	53	12983	2.68697	1	0.510213	67.3891
GOTERM_MF_FAT	GO:0015662~ATPase activity, coupled to transmembrane movement of ions, phosphorylative mechanism	6	0.862069	0.0710262	ATP7A, ATP2B1, ATP2B4, ATP2A2, ATP8B4, ATP8A1	547	53	12983	2.68697	1	0.510213	67.3891
GOTERM_MF_FAT	GO:0016307~phosphatidylinositol phosphate kinase activity	3	0.431034	0.0755248	PIKFYVE, PIP5K1C, PIP4K2A	547	11	12983	6.47316	1	0.528134	69.71
GOTERM_MF_FAT	GO:0048407~platelet-derived growth factor binding	3	0.431034	0.0755248	COL3A1, COL1A1, COL5A1	547	11	12983	6.47316	1	0.528134	69.71
GOTERM_MF_FAT	GO:0005088~Ras guanyl-nucleotide exchange factor activity	8	1.14943	0.0768339	TIAM1, ARHGEF7, ARHGEF19, TRIO, AKAP13, ITSN2, FGD6, FGD4	547	88	12983	2.15772	1	0.529959	70.3559
GOTERM_MF_FAT	GO:0051427~hormone receptor binding	8	1.14943	0.0768339	MED17, RXRA, PPARG, PIAS2, RB1, NSD1, TRIP12, NRIP1	547	88	12983	2.15772	1	0.529959	70.3559
GOTERM_MF_FAT	GO:0042054~histone methyltransferase activity	5	0.718391	0.0799364	SETDB1, SETDB2, ASH1L, PRDM2, NSD1	547	39	12983	3.04294	1	0.540166	71.8354
GOTERM_MF_FAT	GO:0004360~glutamine-fructose-6-phosphate transaminase (isomerizing) activity	2	0.287356	0.0823445	GFPT1, GFPT2	547	2	12983	23.7349	1	0.546806	72.9359
GOTERM_MF_FAT	GO:0004003~ATP-dependent DNA helicase activity	4	0.574713	0.0857974	RECQL4, G3BP1, CHD1, CHD4	547	25	12983	3.79759	1	0.557838	74.444
GOTERM_MF_FAT	GO:0031072~heat shock protein binding	7	1.00575	0.090629	SLC8A1, DNAJC16, HIF1A, FKBP5, DNAJC6, DNAJC5, DNAJC3	547	74	12983	2.24519	1	0.574238	76.4229
GOTERM_MF_FAT	GO:0008094~DNA-dependent ATPase activity	6	0.862069	0.0907159	RECQL4, BPTF, G3BP1, CHD1, MYO18A, CHD4	547	57	12983	2.49841	1	0.570253	76.4571
GOTERM_MF_FAT	GO:0042802~identical protein binding	35	5.02874	0.0936688	CEP72, ENPP1, SAV1, IDE, MYO9B, APLP2, HOOK3, EXOSC10, IGF1R, APP, DGKD, SH3GLB1, HNRNPC, RUNX1, TERF2, TMEFF1, PDS5A, MSH3, ACTN4, ROCK1, STXBP1, SMAD4, STK4, BRAP, FOXP1, TAX1BP1, FLNA, ATXN1, FNBP1, CDC42BPA, MDM2, CLIP1, COL1A1, EXT2, MYO18A	547	640	12983	1.298	1	0.578177	77.5935
GOTERM_MF_FAT	GO:0050681~androgen receptor binding	4	0.574713	0.094097	PIAS2, RB1, NSD1, NRIP1	547	26	12983	3.65153	1	0.575665	77.7539
